# Supplementary material for: The Underlying Pharmacological Mechanisms and Active Components of XZZTP in Modulating Bacterial Inflammation Elucidated by LC-MS/MS, Network Pharmacology, In Vitro Experiments, Molecular Docking, and Dynamics Simulations
Source: Pharmaceuticals (Basel). 2026 Apr 27;19(5):678. doi: 10.3390/ph19050678 (PMC13210147; doi:10.3390/ph19050678)
Supplement: Supplementary file 1 [file pharmaceuticals-19-00678-s001.zip]

Archive with 3 entries (3 files):
- Supplementary File S1.pdf
- supplementary File S2.pdf
- Supplementary File S3.xlsx
