# Supplementary material for: The Underlying Pharmacological Mechanisms and Active Components of XZZTP in Modulating Bacterial Inflammation Elucidated by LC-MS/MS, Network Pharmacology, In Vitro Experiments, Molecular Docking, and Dynamics Simulations
Source: Pharmaceuticals (Basel). 2026 Apr 27;19(5):678. doi: 10.3390/ph19050678 (PMC13210147; doi:10.3390/ph19050678)
Supplement: Supplementary file 1 [file pharmaceuticals-19-00678-s001.zip › Supplementary File S3.xlsx]

## Sheet: 1
Table.S1 Disease targets
No	Target
1	NLRP3
2	IL6
3	TNF
4	TLR4
5	IL10
6	ELANE
7	IFNG
8	ALB
9	SYK
10	CFTR
11	IL4
12	STAT3
13	PTGS2
14	MPO
15	ICAM1
16	CD40LG
17	MIF
18	STAT1
19	MMP9
20	FASLG
21	SELE
22	LTF
23	TP53
24	IL2
25	EGFR
26	PLG
27	PPARG
28	NOS2
29	NFKBIA
30	HMOX1
31	TLR9
32	CCR1
33	RELA
34	IFNGR1
35	MMP1
36	F2
37	ACE
38	PTPN22
39	CASP1
40	ADA
41	MAPK14
42	TTR
43	PIK3CG
44	AKT1
45	SELP
46	SERPINE1
47	PIK3CA
48	VDR
49	IL6ST
50	TLR1
51	CTNNB1
52	VEGFA
53	NFE2L2
54	TERT
55	PLA2G2A
56	ALOX5
57	RET
58	SELL
59	ABCB1
60	PRSS1
61	MMP8
62	PTGS1
63	SRC
64	CTSG
65	MAPK1
66	RNF31
67	ADAM17
68	BRAF
69	PRKCD
70	SOD1
71	CASR
72	MMP2
73	GUSB
74	G6PD
75	PPARA
76	NR1H4
77	F3
78	XDH
79	CASP8
80	CASP3
81	KIT
82	ESR1
83	BCL2
84	CPA1
85	BTK
86	B2M
87	NOS3
88	MMP3
89	CREBBP
90	NR1H2
91	RBP4
92	CYP1B1
93	PLAT
94	CD81
95	NR3C1
96	PIK3R1
97	IDO1
98	GPR35
99	RAC1
100	SERPING1
101	DPP4
102	REN
103	EDNRA
104	ETS1
105	APP
106	MMP13
107	ALPL
108	CYP19A1
109	ITK
110	NR1H3
111	LCK
112	LTB4R
113	ERBB2
114	GBP1
115	NR3C2
116	SERPINC1
117	SLC37A4
118	TRPV1
119	GPBAR1
120	FGFR1
121	ADRB2
122	CXCR1
123	ITGAL
124	CYP1A2
125	S100B
126	MAPK3
127	CTSB
128	CYP3A4
129	MME
130	GSK3B
131	KDR
132	SOD2
133	PTGDR2
134	PARP1
135	PIK3CB
136	RPSA
137	PDE4A
138	AHR
139	SLC10A2
140	SNCA
141	GCG
142	PTGER4
143	GC
144	NFAT5
145	TJP1
146	AGTR1
147	MAOA
148	EPHX1
149	CASP6
150	SLC15A1
151	LYZ
152	SHBG
153	HTR1A
154	IGHG1
155	AKR1A1
156	PTPRC
157	PLA2G10
158	MET
159	AR
160	MAP3K14
161	HPRT1
162	MB
163	PDGFRA
164	CHAT
165	CYP1A1
166	PNP
167	MAPT
168	ARG1
169	MAOB
170	HSP90AA1
171	TYR
172	PTGER3
173	EIF2AK2
174	HDAC3
175	CTSC
176	MMP12
177	SCD
178	DHFR
179	TOP1
180	FASN
181	parC
182	SCN5A
183	CYP2C9
184	frdA
185	aceE
186	alr
187	glmS
188	metG
189	botA
190	tuf
191	GR
192	fabH
193	murG
194	KYNU
195	TEK
196	ESR2
197	LTA4H
198	PLA2G1B
199	PRKCE
200	S1PR1
201	CD38
202	GABRA1
203	PDE4D
204	PTAFR
205	TACR1
206	SERPINA6
207	GABRA2
208	ADORA3
209	CTSK
210	CDK1
211	PDE4B
212	PRKCQ
213	CTSS
214	ROCK2
215	PIM2
216	CRP
217	CXCL8
218	LINC01672
219	NOD2
220	IL1B
221	TLR2
222	TMX2-CTNND1
223	MEFV
224	CERNA3
225	TGFB1
226	CCL2
227	IL17A
228	LINC02605
229	NFKB1
230	IL1RN
231	HLA-DRB1
232	BDNF-AS
233	IL13
234	H19
235	TNFRSF1A
236	CTLA4
237	IL1A
238	LACTB
239	SOD2-OT1
240	MYD88
241	HLA-B
242	SMAD5-AS1
243	IL18
244	FAS
245	TLR5
246	MBL2
247	MIR155
248	MALAT1
249	FOXP3
250	MIR21
251	HMGB1
252	RNASE3
253	TNFAIP3
254	DEFB4A
255	VCAM1
256	CD14
257	ADIPOQ
258	STING1
259	SERPINA1
260	CYBB
261	PRTN3
262	IRAK1
263	TLR3
264	MIR146A
265	MVK
266	INS
267	CCL5
268	PIK3CD
269	MROCKI
270	IL5
271	ITGB2
272	CIITA
273	CAMP
274	ITGAM
275	CCL11
276	MIR146B
277	FCGR2A
278	PGR-AS1
279	CXCL10
280	IRAK4
281	C3
282	PSTPIP1
283	THBD
284	PDCD1
285	PTX3
286	TLR7
287	NLRC4
288	CCL3
289	IL2RA
290	MIR223
291	APOE
292	CSF2
293	LBP
294	CBS
295	TRA-TGC7-1
296	C4A
297	ILRUN
298	NOD1
299	IL1R1
300	GPT
301	IL12B
302	PTEN
303	IKBKG
304	RETN
305	SAA1
306	FPR1
307	HP
308	S100A8
309	NFKB2
310	CXCL2
311	LEP
312	MIR125A
313	MIR452
314	OTULIN
315	SPP1
316	SFTPD
317	HLA-DQB1
318	IL23R
319	BPI
320	CSF3
321	CCR5
322	S100A9
323	TBK1
324	IL12A
325	CXCL1
326	EDN1
327	AGER
328	LCN2
329	CXCR2
330	NLRP12
331	ELN
332	IKBKB
333	STAT4
334	PRF1
335	TERC
336	CYBA
337	MIR17
338	IL37
339	IL10RA
340	MIR142
341	IRF5
342	LTA
343	JAK1
344	RIPK1
345	TNFRSF11B
346	CHI3L1
347	LMNA
348	NLRP1
349	NCF2
350	SFTPC
351	MEG3
352	CD274
353	FLG
354	ADA2
355	MTOR
356	HAMP
357	ABCD1
358	PSMB8
359	CP
360	DNAH8
361	WAS
362	CD79A
363	IL12RB1
364	CR2
365	TRAF6
366	TREM1
367	EMSLR
368	IFIH1
369	MIR126
370	IL6R
371	MIR7-3HG
372	REG3A
373	CD4
374	SPINK1
375	CD40
376	XIAP
377	GAS5
378	SLC11A1
379	TNFSF11
380	KNG1
381	SFTPA1
382	C4B
383	IL33
384	TLR6
385	HFE
386	TF
387	IL36RN
388	SFTPB
389	DEFB1
390	TSLP
391	TNNI3
392	MAD1L1
393	IGHE
394	CD19
395	TNNT2
396	F2RL1
397	TNFSF12
398	LINC01554
399	CAT
400	C5
401	IFNB1
402	LOC126862264
403	RMRP
404	DOCK8
405	SPINK5
406	FCGR3B
407	NCF4
408	RBCK1
409	TREX1
410	CD55
411	HLA-DPB1
412	SOCS1
413	UBA1
414	CD163
415	NCF1
416	IL15
417	TMEM67
418	VWF
419	CDH1
420	DKC1
421	CCL4
422	TIRAP
423	PWAR1
424	SLPI
425	MIR145
426	DSP
427	IL22
428	SMPD1
429	HIF1A
430	NF1
431	MECP2
432	CYBC1
433	IFNA1
434	LINC02258
435	SKAP1-AS1
436	LPL
437	MIR221
438	MIR30A
439	ATG16L1
440	RIGI
441	HSPD1
442	MIR34A
443	PAX6
444	TLR8
445	ENG
446	SLX1A-SULT1A3
447	SCNN1A
448	IRF1
449	GAPDH
450	TNIP1
451	MYH7
452	ACE2
453	MIR214
454	IL4R
455	SCGB1A1
456	IRGM
457	F5
458	CARD8
459	OPTN
460	JUN
461	TTC7A
462	GZMB
463	TGFB2
464	MPEG1
465	CFH
466	CCL20
467	RFX5
468	TSC2
469	RFXANK
470	OFD1
471	TIMP1
472	SLC17A5
473	TTN
474	IGF1
475	LY96
476	CTRC
477	CX3CR1
478	CXCR3
479	IL17RA
480	WIPF1
481	MIR132
482	MIR199A1
483	LINC-ROR
484	IL23A
485	RFXAP
486	RTEL1
487	IL1RAPL2
488	CXCR4
489	SHARPIN
490	RAC2
491	CGAS
492	DNAL1
493	GPIHBP1
494	TRAF3
495	TAP2
496	SCNN1B
497	LPIN2
498	IL21
499	COL7A1
500	CAV1
501	SQSTM1
502	MIR150
503	FGFR2
504	C5AR1
505	HPS1
506	APOC2
507	MIR140
508	MIR122
509	ANXA1
510	HLA-DQA1
511	INVS
512	CD36
513	SLC9A3
514	MIR483
515	SFTA3
516	XIST
517	MIR27A
518	MUC1
519	TYK2
520	TSC1
521	DNAH5
522	DMBT1
523	TNFAIP6
524	STXBP2
525	TRC-GCA24-1
526	MIRLET7B
527	CALCA
528	CASP4
529	PADI4
530	COL4A1
531	ADAR
532	IL2RB
533	ARPC1B
534	CCDC40
535	CXCL9
536	DEFB103B
537	MUC5B
538	NAMPT
539	DNASE1
540	HLA-DPA1
541	CHUK
542	APOA5
543	ACVR1
544	CLEC7A
545	PGM3
546	DNAAF11
547	PLCG2
548	CARMIL2
549	RSPH1
550	RSPH4A
551	IL17F
552	DNAI1
553	BMP6
554	SMAD3
555	NME8
556	DNAI2
557	MIR210
558	FPR2
559	NEAT1
560	CFI
561	HYDIN
562	CXCL12
563	POMC
564	ZMYND10
565	CCL17
566	HOTAIR
567	ODAD2
568	RAG1
569	DNAAF4
570	SNORD118
571	TNFRSF1B
572	SFTPA2
573	MIR494
574	HBB
575	IL7
576	FN1
577	CYLD-AS1
578	BEST1
579	RARRES2
580	IRF3
581	ACP5
582	RSPH9
583	IRAK3
584	GGT1
585	DEFA5
586	MALT1
587	TAP1
588	ICOS
589	CCR3
590	KRAS
591	DNAH11
592	PF4
593	SAMHD1
594	AZU1
595	DNAAF1
596	MUC2
597	IL1RL1
598	LYN
599	MAPK8
600	UMOD
601	SLC22A4
602	SPAG1
603	SH2D1A
604	IL7R
605	PON1
606	EGF
607	CCR7
608	DRC1
609	IL3
610	TAC1
611	CCL22
612	DNAAF5
613	BDNF
614	AIRE
615	MIR22
616	UNC13D
617	JAK2
618	ZAP70
619	NOTCH1
620	FBLN5
621	SNORD15A
622	TLX1NB
623	LGALS3
624	LYST
625	BRCA1
626	RAG2
627	CACNA1G-AS1
628	CCDC39
629	EFEMP2
630	PGLYRP1
631	CCDC65
632	TNFSF4
633	ELF4
634	ADAMTS13
635	P2RX7
636	CCDST
637	RPGR
638	ODAD1
639	NKX2-1
640	BGLAP
641	GHRL
642	MIR199B
643	SLC7A7
644	APOA1
645	FCGR2B
646	SMAD4
647	IFNG-AS1
648	CCDC103
649	CCNO
650	DNAAF3
651	ERAP1
652	DNAAF2
653	PGLYRP3
654	C1S
655	MASP2
656	COL1A1
657	TBX21
658	MST1
659	VTN
660	MIR31
661	CANT1
662	MIR23A
663	ODAD3
664	TNFSF15
665	TGFBR1
666	CEACAM6
667	FBN1
668	MIR20A
669	APOB
670	CALCOCO2
671	CD86
672	MIR130A
673	ABCA3
674	RAB27A
675	MIR125B1
676	ISG15
677	SIRT1
678	LOC111674472
679	CSF1
680	FLCN
681	MIR335
682	TNFRSF13B
683	CEBPB
684	TGFBR2
685	COL2A1
686	IL2RG
687	ALPK1
688	EPX
689	RSPH3
690	FADD
691	STAT2
692	CD59
693	CD34
694	SMARCA4
695	PWAR4
696	FOXJ1
697	MIR10B
698	ITGA3
699	GRN
700	GDF15
701	MIR423
702	PIK3C2A
703	NLRP6
704	BAG3
705	CLDN2
706	SOCS3
707	COL18A1
708	FCGR1A
709	MTHFR
710	FOXE3
711	S100A12
712	FGF2
713	COX5A
714	MIR197
715	NPPB
716	MIR195
717	TINF2
718	CD8A
719	EPO
720	CD244
721	ACKR2
722	HAVCR2
723	CFTR-AS1
724	SCARNA5
725	DCLRE1C
726	PLEC
727	STAT6
728	MIR133B
729	ITGA4
730	GAS8
731	CFAP298
732	BTNL2
733	CEACAM3
734	REL
735	MIR34C
736	MRC1
737	PLA2G6
738	MIR148A
739	KRT10
740	MIR451A
741	HGF
742	GNAS
743	DNAAF6
744	IL16
745	FCGR3A
746	PITX2
747	NGF
748	CSF2RA
749	MIR151A
750	PI3
751	BPIFA1
752	IFNAR2
753	CXCL6
754	PYCARD
755	DEFA1
756	OCRL
757	SELPLG
758	RNASEH2A
759	MYC
760	TFRC
761	MIR200C
762	AICDA
763	MIR200A
764	CARD14
765	AGT
766	REG3G
767	TNFRSF13C
768	CD46
769	DEFA6
770	CYP27B1
771	C1QA
772	LMX1B
773	HLA-A
774	MIR93
775	CHGA
776	MEG8
777	MARCO
778	CCL18
779	CD44
780	STX11
781	POLA1
782	GP2
783	CDKN2A
784	MIRLET7C
785	JAK3
786	ANGPT2
787	MIR127
788	CYP2D6
789	IL11
790	HPS4
791	SERPINB1
792	IL21R
793	RHOA
794	DSPP
795	LRBA
796	DNAH1
797	MIR29C
798	SPI1
799	ABCB4
800	MUC5AC
801	FLNA
802	UBE2L3
803	PCAT1
804	VIP
805	CD28
806	SLC26A3
807	CX3CL1
808	SKIC2
809	C1QB
810	THBS1
811	CFP
812	MIR15B
813	CRH
814	PRSS2
815	PARN
816	FAS-AS1
817	LACC1
818	CD69
819	AP1S3
820	MAF
821	TRE-TTC3-1
822	SIRT6
823	CCR2
824	FGF10
825	TRNT1
826	NPY
827	MIR378A
828	TUG1
829	CREB1
830	AIM2
831	DSG1
832	CYCS
833	MIR222
834	LTBP2
835	BRWD1
836	ZEB2
837	CHEK2
838	CCN2
839	GSTP1
840	MCIDAS
841	HSPA4
842	OSM
843	PSMB4
844	CST3
845	PLCG1
846	UBR1
847	DEF6
848	AOAH
849	BMPR2
850	VTRNA1-1
851	PRG2
852	SAA4
853	MUC7
854	PECAM1
855	PIGA
856	OPA1
857	TRPV4
858	CDC42
859	IL9
860	TICAM1
861	LIG4
862	CFAP300
863	GAS2L2
864	POLR1C
865	IRF4
866	LRRK2
867	IL12A-AS1
868	GATA3
869	ANXA5
870	FGFR3
871	SERPINF1
872	LTBP4
873	LPO
874	DEFB4B
875	PTH
876	MIR29A
877	TCF4
878	ATP4A
879	MIR29B1
880	TRB
881	MIR143
882	ADCY10
883	MIR106B
884	PSMA3
885	IL27
886	NCF4-AS1
887	MYOC
888	CASP10
889	LOC106029312
890	SMAD2
891	SLC26A9
892	MAP3K7
893	SREBF1
894	CCR6
895	KRT16
896	KRT18
897	TTC12
898	APOH
899	ATP12A
900	C2
901	GFAP
902	TREM2
903	MIR99A
904	LOC126863253
905	CCR4
906	SST
907	CEACAM5
908	CISH
909	CSN1S1
910	MIR10A
911	IKZF1
912	CD209
913	MIR9-1
914	GNA11
915	CCL13
916	IRF2BP2
917	RUNX1
918	F2R
919	MYO5A
920	KRT7
921	MYH11
922	MIR193A
923	STAT5A
924	DEFB103A
925	TXN
926	BMP2
927	GJB2
928	FOS
929	PRL
930	ACTB
931	MIR212
932	MASP1
933	STK36
934	FCN3
935	MIR130B
936	CENPF
937	ZFAS1
938	LOC111674475
939	BRCA2
940	CYLD
941	KRT5
942	ITCH
943	GUCY2C
944	MSR1
945	HPGD
946	COL3A1
947	OAS1
948	KL
949	MAGT1
950	KCNQ1OT1
951	NOTCH2
952	MIR215
953	NME5
954	DNAJB13
955	ODAD4
956	MAP2K1
957	MLH1
958	PI4KA
959	OLR1
960	TGM2
961	HSPG2
962	TRIM21
963	SLC34A2
964	DNAH7
965	MIR320A
966	PPBP
967	DNAH9
968	LRRC56
969	NEK10
970	CFAP74
971	C1QC
972	MIR339
973	PITX3
974	LOC111674477
975	MIR98
976	CYP2E1
977	PSMG2
978	RNU4ATAC
979	TGFB3
980	TET2
981	CHD7
982	RIPK2
983	GSTM1
984	LOC113664106
985	CSF2RB
986	C1R
987	HDAC9
988	ABL1
989	LRP1
990	BDKRB1
991	NAIP
992	GNLY
993	CHIT1
994	FERMT3
995	NHERF1
996	HCCAT5
997	GPHN
998	MIRLET7A1
999	CD80
1000	MIR186
1001	MBTPS2
1002	TRD-GTC9-1
1003	KITLG
1004	DEFA3
1005	CKB
1006	MEN1
1007	HLA-C
1008	GATA1
1009	STX1A
1010	MIR144
1011	CXCL5
1012	CFB
1013	TG
1014	WDR1
1015	PGLYRP4
1016	CARMN
1017	F8
1018	MARS1
1019	CLDN1
1020	CAPN5
1021	MIR200B
1022	GNE
1023	IL32
1024	EGR1
1025	MS4A1
1026	CMKLR1
1027	NTF4
1028	SI
1029	MIR124-1
1030	DAW1
1031	TRP-AGG2-5
1032	COL17A1
1033	DNAH6
1034	EDN3
1035	CDKN3
1036	PLA2G2D
1037	MIR192
1038	MIR342
1039	GLA
1040	MIAT
1041	IKBKE
1042	TPO
1043	CORO1A
1044	CEP290
1045	CCL7
1046	NPC1
1047	CDX2
1048	ABCC6
1049	SBF2
1050	CPOX
1051	GJA1
1052	TRN-GTT2-1
1053	MIR96
1054	ITLN1
1055	HLA-G
1056	ATM
1057	SHH
1058	KIAA0319L
1059	MIR409
1060	IFNA2
1061	C1QBP
1062	MYH14
1063	AFP
1064	TYROBP
1065	MIR30E
1066	FNIP1
1067	GATA2
1068	HNF1A-AS1
1069	DCN
1070	AIF1
1071	DUOX2
1072	CARD11
1073	STAT5B
1074	CXCL11
1075	PRKN
1076	HSPA5
1077	PROCR
1078	FCN2
1079	VDAC1
1080	SCN4A
1081	ITGB3
1082	MIR25
1083	MIR362
1084	PHOX2B
1085	CD83
1086	GNAI3
1087	APC
1088	MED12
1089	ITGB1
1090	DPEP1
1091	TIMP2
1092	ANKS6
1093	EPRS1
1094	NOTCH3
1095	MIR18A
1096	TRIM22
1097	GSDMD
1098	MIR203A
1099	GBA1
1100	NODAL
1101	KCNJ11
1102	ELMOD2
1103	NPM1
1104	UROD
1105	MIR326
1106	MKS1
1107	CARD9
1108	PSAP
1109	TNFRSF14
1110	PINK1
1111	CD1D
1112	NCSTN
1113	IL24
1114	CR1
1115	LYPD8
1116	HNMT
1117	SCN10A
1118	CXCR6
1119	RETNLB
1120	CXCL13
1121	SLC39A8
1122	SCGB3A2
1123	DUSP1
1124	PRDM1
1125	ATG5
1126	VNN1
1127	NPTX2
1128	PTPRZ1
1129	C9orf72
1130	SIGIRR
1131	NLRX1
1132	NCKAP1L
1133	GPR18
1134	RIPK3
1135	EIF2AK4
1136	KSR1
1137	MIR196A1
1138	FFAR2
1139	CST9
1140	WFDC2
1141	RIPK4
1142	CRYBB1
1143	PDF
1144	CA-II
1145	CA-IV
1146	TMP1
1147	CA-VI
1148	CA-XII
1149	CA-XIV
1150	MAO-B
1151	PDGFRB
1152	folP
1153	inhA
1154	D2R
1155	NMDAR1
1156	CD20
1157	ddl
1158	PNLIP
1159	TSPO
1160	vanYB
1161	ileS
1162	murA
1163	blaZ
1164	mrdA
1165	mrcA
1166	pagA
1167	ureC
1168	TOP2
1169	gdh
1170	FCERG
1171	pbp2
1172	gyrA
1173	PCAT
1174	gyrase
1175	sigA
1176	Abl
1177	fusA
1178	lmrP
1179	16S rRNA
1180	23S rRNA
1181	50S rRNA
1182	30S rRNA
1183	70S rRNA
1184	DNA
1185	CME
1186	CYM
1187	lef
1188	ILS1
1189	fabI
1190	def
1191	stxII
1192	MEF-1
1193	pbp
1194	mmpL3
1195	FimH
1196	folB
1197	lpxC
1198	dut
1199	gyrB
1200	ligA
1201	asd2
1202	aroC
1203	metC
1204	metB
1205	ribB
1206	rpoC
1207	EFTu
1208	YbeY
1209	rpoB
1210	pbpC
1211	dacA
1212	pbpX
1213	ponA1
1214	pbpA
1215	mrcB
1216	pbpB
1217	pbp1
1218	bla
1219	ftsI
1220	dacC
1221	rplD
1222	rpsC
1223	cas-1
1224	cas-3
1225	5-LOX
1226	FLT-3
1227	CB2
1228	GSK-3A
1229	HSP90A
1230	JAK-3
1231	PPAR-gamma
1232	COX-1
1233	PTPN1 mRNA
1234	TK1
1235	GABRA3
1236	GABRA5
1237	GABRB2
1238	GABRG2
1239	G-CSF-R
1240	ICAM1 mRNA
1241	AOC3
1242	MOP
1243	SERT
1244	BDKRB2
1245	Influ HA
1246	CELA1
1247	PD-L1
1248	PD-1
1249	COX-2
1250	Stap-coc blaZ
1251	COX
1252	TN-C
1253	GABRG3
1254	HSV UL30
1255	Bact gyrase
1256	Bact sigA
1257	CMV IE2 mRNA
1258	ITGA4/B7
1259	MycB RNAP
1260	ESRR
1261	CO5
1262	ROCK1
1263	Bact 30S rRNA
1264	GSK-3B
1265	MMP-13
1266	ACAT1
1267	ERK2
1268	MMP-12
1269	NE
1270	p38 alpha
1271	H4R
1272	OPRL1
1273	NPEPPS
1274	RIP2 mRNA
1275	APOC3 mRNA
1276	CNTFR
1277	CRP mRNA

## Sheet: 2
Table.S2 Component targets
No	Component	Target
1	apigenin	NOX4
2	apigenin	AKR1B1
3	apigenin	CDK5R1
4	apigenin	XDH
5	apigenin	MAOA
6	apigenin	FLT3
7	apigenin	CYP19A1
8	apigenin	ESR1
9	apigenin	CCNB3
10	apigenin	ACHE
11	apigenin	ADORA1
12	apigenin	PTGS2
13	apigenin	ESR2
14	apigenin	CDK6
15	apigenin	ADORA2A
16	apigenin	SYK
17	apigenin	GSK3B
18	apigenin	ABCC1
19	apigenin	HSD17B1
20	apigenin	TTR
21	apigenin	CSNK2A1
22	apigenin	CFTR
23	apigenin	CYP1B1
24	apigenin	ABCG2
25	apigenin	AKR1B10
26	apigenin	TNKS2
27	apigenin	TNKS
28	apigenin	ALOX5
29	apigenin	PARP1
30	apigenin	CA2
31	apigenin	CA7
32	apigenin	CA12
33	apigenin	ABCB1
34	apigenin	CA4
35	apigenin	ALOX12
36	apigenin	PTPRS
37	apigenin	GLO1
38	apigenin	APP
39	apigenin	MMP9
40	apigenin	MMP2
41	apigenin	MMP12
42	apigenin	CD38
43	apigenin	TOP1
44	apigenin	ARG1
45	apigenin	ESRRA
46	apigenin	PFKFB3
47	apigenin	ALOX15
48	apigenin	AMY1A
49	apigenin	GRK6
50	apigenin	TYR
51	apigenin	HSD17B2
52	apigenin	AHR
53	apigenin	CA1
54	apigenin	CA9
55	apigenin	CBR1
56	apigenin	AR
57	apigenin	TERT
58	apigenin	PIM1
59	apigenin	EGFR
60	apigenin	CDK1
61	apigenin	KDM4E
62	apigenin	LCK
63	apigenin	AURKB
64	apigenin	NAE1
65	apigenin	TBXAS1
66	apigenin	IGF1R
67	apigenin	KDR
68	apigenin	PLK1
69	apigenin	MET
70	apigenin	ALK
71	apigenin	AXL
72	apigenin	BCHE
73	apigenin	ADORA3
74	apigenin	CDK2
75	apigenin	HTR2C
76	apigenin	GPR35
77	apigenin	DAPK1
78	apigenin	MPG
79	apigenin	SLC22A12
80	apigenin	ST6GAL1
81	apigenin	F2
82	apigenin	PLG
83	apigenin	AVPR2
84	apigenin	DRD4
85	apigenin	MPO
86	apigenin	PIK3R1
87	apigenin	PYGL
88	apigenin	SRC
89	apigenin	PTK2
90	apigenin	MMP13
91	apigenin	MMP3
92	apigenin	CA3
93	apigenin	CA6
94	apigenin	PKN1
95	apigenin	CA14
96	apigenin	NEK2
97	apigenin	CXCR1
98	apigenin	CAMK2B
99	apigenin	AKT1
100	apigenin	NEK6
101	apigenin	PTGS1
102	apigenin	INSR
103	apigenin	SCN5A
104	apigenin	F10
105	apigenin	BCL2
106	apigenin	F7
107	apigenin	ODC1
108	apigenin	AKR1C3
109	apigenin	L2
110	apigenin	SP_0314
111	apigenin	darB
112	apigenin	Ucompound-145A
113	apigenin	CDC33
114	4'_5_7_Trihydroxy_6_methoxyflavone	PIM1
115	4'_5_7_Trihydroxy_6_methoxyflavone	ADORA1
116	4'_5_7_Trihydroxy_6_methoxyflavone	ADORA2A
117	4'_5_7_Trihydroxy_6_methoxyflavone	AKR1B1
118	4'_5_7_Trihydroxy_6_methoxyflavone	PTPRS
119	4'_5_7_Trihydroxy_6_methoxyflavone	KIT
120	4'_5_7_Trihydroxy_6_methoxyflavone	OPRD1
121	4'_5_7_Trihydroxy_6_methoxyflavone	FLT3
122	4'_5_7_Trihydroxy_6_methoxyflavone	ESR2
123	4'_5_7_Trihydroxy_6_methoxyflavone	AMY1A
124	4'_5_7_Trihydroxy_6_methoxyflavone	GRK6
125	4'_5_7_Trihydroxy_6_methoxyflavone	NOS2
126	4'_5_7_Trihydroxy_6_methoxyflavone	NOX4
127	4'_5_7_Trihydroxy_6_methoxyflavone	ESR1
128	4'_5_7_Trihydroxy_6_methoxyflavone	HSD17B1
129	4'_5_7_Trihydroxy_6_methoxyflavone	EGFR
130	4'_5_7_Trihydroxy_6_methoxyflavone	CYP1B1
131	4'_5_7_Trihydroxy_6_methoxyflavone	CDK5R1
132	4'_5_7_Trihydroxy_6_methoxyflavone	APP
133	4'_5_7_Trihydroxy_6_methoxyflavone	TERT
134	4'_5_7_Trihydroxy_6_methoxyflavone	ABCC1
135	4'_5_7_Trihydroxy_6_methoxyflavone	CBR1
136	4'_5_7_Trihydroxy_6_methoxyflavone	AR
137	4'_5_7_Trihydroxy_6_methoxyflavone	XDH
138	4'_5_7_Trihydroxy_6_methoxyflavone	PFKFB3
139	4'_5_7_Trihydroxy_6_methoxyflavone	ALOX5
140	4'_5_7_Trihydroxy_6_methoxyflavone	KDM4E
141	4'_5_7_Trihydroxy_6_methoxyflavone	ALOX15
142	4'_5_7_Trihydroxy_6_methoxyflavone	CDK1
143	4'_5_7_Trihydroxy_6_methoxyflavone	ALOX12
144	4'_5_7_Trihydroxy_6_methoxyflavone	ABCG2
145	4'_5_7_Trihydroxy_6_methoxyflavone	HSD17B2
146	4'_5_7_Trihydroxy_6_methoxyflavone	ADORA3
147	4'_5_7_Trihydroxy_6_methoxyflavone	ABCB1
148	4'_5_7_Trihydroxy_6_methoxyflavone	TNKS2
149	4'_5_7_Trihydroxy_6_methoxyflavone	TNKS
150	4'_5_7_Trihydroxy_6_methoxyflavone	MAOA
151	4'_5_7_Trihydroxy_6_methoxyflavone	CYP19A1
152	4'_5_7_Trihydroxy_6_methoxyflavone	CCNB3
153	4'_5_7_Trihydroxy_6_methoxyflavone	ACHE
154	4'_5_7_Trihydroxy_6_methoxyflavone	PTGS2
155	4'_5_7_Trihydroxy_6_methoxyflavone	CDK6
156	4'_5_7_Trihydroxy_6_methoxyflavone	SYK
157	4'_5_7_Trihydroxy_6_methoxyflavone	GSK3B
158	4'_5_7_Trihydroxy_6_methoxyflavone	TTR
159	4'_5_7_Trihydroxy_6_methoxyflavone	CSNK2A1
160	4'_5_7_Trihydroxy_6_methoxyflavone	CFTR
161	4'_5_7_Trihydroxy_6_methoxyflavone	AKR1B10
162	4'_5_7_Trihydroxy_6_methoxyflavone	CA2
163	4'_5_7_Trihydroxy_6_methoxyflavone	CA7
164	4'_5_7_Trihydroxy_6_methoxyflavone	CA12
165	4'_5_7_Trihydroxy_6_methoxyflavone	CA4
166	4'_5_7_Trihydroxy_6_methoxyflavone	PLG
167	4'_5_7_Trihydroxy_6_methoxyflavone	PLA2G2A
168	4'_5_7_Trihydroxy_6_methoxyflavone	SLC22A12
169	4'_5_7_Trihydroxy_6_methoxyflavone	CA1
170	4'_5_7_Trihydroxy_6_methoxyflavone	CA9
171	4'_5_7_Trihydroxy_6_methoxyflavone	F2
172	4'_5_7_Trihydroxy_6_methoxyflavone	NAE1
173	4'_5_7_Trihydroxy_6_methoxyflavone	ODC1
174	4'_5_7_Trihydroxy_6_methoxyflavone	MCL1
175	4'_5_7_Trihydroxy_6_methoxyflavone	GLO1
176	4'_5_7_Trihydroxy_6_methoxyflavone	PARP1
177	4'_5_7_Trihydroxy_6_methoxyflavone	MMP9
178	4'_5_7_Trihydroxy_6_methoxyflavone	MMP2
179	4'_5_7_Trihydroxy_6_methoxyflavone	MMP12
180	4'_5_7_Trihydroxy_6_methoxyflavone	CD38
181	4'_5_7_Trihydroxy_6_methoxyflavone	TOP1
182	4'_5_7_Trihydroxy_6_methoxyflavone	ARG1
183	4'_5_7_Trihydroxy_6_methoxyflavone	BACE1
184	4'_5_7_Trihydroxy_6_methoxyflavone	TYR
185	4'_5_7_Trihydroxy_6_methoxyflavone	AHR
186	4'_5_7_Trihydroxy_6_methoxyflavone	ESRRA
187	4'_5_7_Trihydroxy_6_methoxyflavone	CALM1
188	4'_5_7_Trihydroxy_6_methoxyflavone	MAOB
189	4'_5_7_Trihydroxy_6_methoxyflavone	IGF1R
190	4'_5_7_Trihydroxy_6_methoxyflavone	ST6GAL1
191	4'_5_7_Trihydroxy_6_methoxyflavone	OPRM1
192	4'_5_7_Trihydroxy_6_methoxyflavone	LCK
193	4'_5_7_Trihydroxy_6_methoxyflavone	SIGMAR1
194	4'_5_7_Trihydroxy_6_methoxyflavone	DRD2
195	4'_5_7_Trihydroxy_6_methoxyflavone	CYP1A1
196	4'_5_7_Trihydroxy_6_methoxyflavone	CYP1A2
197	4'_5_7_Trihydroxy_6_methoxyflavone	PTPN1
198	4'_5_7_Trihydroxy_6_methoxyflavone	GPR35
199	4'_5_7_Trihydroxy_6_methoxyflavone	DAPK1
200	4'_5_7_Trihydroxy_6_methoxyflavone	MPG
201	4'_5_7_Trihydroxy_6_methoxyflavone	PIK3CG
202	4'_5_7_Trihydroxy_6_methoxyflavone	AURKB
203	4'_5_7_Trihydroxy_6_methoxyflavone	SRC
204	4'_5_7_Trihydroxy_6_methoxyflavone	PTK2
205	4'_5_7_Trihydroxy_6_methoxyflavone	KDR
206	4'_5_7_Trihydroxy_6_methoxyflavone	PLK1
207	4'_5_7_Trihydroxy_6_methoxyflavone	PKN1
208	4'_5_7_Trihydroxy_6_methoxyflavone	MET
209	4'_5_7_Trihydroxy_6_methoxyflavone	NEK2
210	4'_5_7_Trihydroxy_6_methoxyflavone	ALK
211	4'_5_7_Trihydroxy_6_methoxyflavone	AKT1
212	4'_5_7_Trihydroxy_6_methoxyflavone	NEK6
213	4'_5_7_Trihydroxy_6_methoxyflavone	AXL
214	4'_5_7_Trihydroxy_6_methoxyflavone	PTGS1
215	4'_5_7_Trihydroxy_6_methoxyflavone	NOS3
216	4'_5_7_Trihydroxy_6_methoxyflavone	DPP4
217	4'_5_7_Trihydroxy_6_methoxyflavone	HSP90AA1
218	4'_5_7_Trihydroxy_6_methoxyflavone	RHO
219	4'_5_7_Trihydroxy_6_methoxyflavone	PRKACA
220	4'_5_7_Trihydroxy_6_methoxyflavone	IGHG1
221	4'_5_7_Trihydroxy_6_methoxyflavone	fhuA
222	4'_5_7_Trihydroxy_6_methoxyflavone	PRSS1
223	4'_5_7_Trihydroxy_6_methoxyflavone	compound-1OA2
224	4'_5_7_Trihydroxy_6_methoxyflavone	compound-1OA1
225	4'_5_7_Trihydroxy_6_methoxyflavone	CALM
226	4'_5_7_Trihydroxy_6_methoxyflavone	SP_0314
227	4'_5_7_Trihydroxy_6_methoxyflavone	Ucompound-145A
228	4'_5_7_Trihydroxy_6_methoxyflavone	Ets1
229	4'_5_7_Trihydroxy_6_methoxyflavone	MJ0158
230	4'_5_7_Trihydroxy_6_methoxyflavone	glnS
231	4'_5_7_Trihydroxy_6_methoxyflavone	dhp1
232	4'_5_7_Trihydroxy_6_methoxyflavone	L2
233	4'_5_7_Trihydroxy_6_methoxyflavone	darB
234	4'_5_7_Trihydroxy_6_methoxyflavone	CDC33
235	4'_5_7_Trihydroxy_6_methoxyflavone	Acox1
236	4'_5_7_Trihydroxy_6_methoxyflavone	Tox
237	4'_5_7_Trihydroxy_6_methoxyflavone	UQCRC1
238	4'_5_7_Trihydroxy_6_methoxyflavone	VPS4
239	5_2'_4'_trihydroxy_6_7_5'_trimethoxyflavone	AKR1B1
240	5_2'_4'_trihydroxy_6_7_5'_trimethoxyflavone	ABCG2
241	5_2'_4'_trihydroxy_6_7_5'_trimethoxyflavone	OPRD1
242	5_2'_4'_trihydroxy_6_7_5'_trimethoxyflavone	ADORA1
243	5_2'_4'_trihydroxy_6_7_5'_trimethoxyflavone	ALOX5
244	5_2'_4'_trihydroxy_6_7_5'_trimethoxyflavone	ADORA2A
245	5_2'_4'_trihydroxy_6_7_5'_trimethoxyflavone	ADORA3
246	5_2'_4'_trihydroxy_6_7_5'_trimethoxyflavone	CA2
247	5_2'_4'_trihydroxy_6_7_5'_trimethoxyflavone	CA7
248	5_2'_4'_trihydroxy_6_7_5'_trimethoxyflavone	CA4
249	5_2'_4'_trihydroxy_6_7_5'_trimethoxyflavone	NOX4
250	5_2'_4'_trihydroxy_6_7_5'_trimethoxyflavone	XDH
251	5_2'_4'_trihydroxy_6_7_5'_trimethoxyflavone	CYP1B1
252	5_2'_4'_trihydroxy_6_7_5'_trimethoxyflavone	ESR2
253	5_2'_4'_trihydroxy_6_7_5'_trimethoxyflavone	PLG
254	5_2'_4'_trihydroxy_6_7_5'_trimethoxyflavone	PLA2G2A
255	5_2'_4'_trihydroxy_6_7_5'_trimethoxyflavone	ABCC1
256	5_2'_4'_trihydroxy_6_7_5'_trimethoxyflavone	CA12
257	5_2'_4'_trihydroxy_6_7_5'_trimethoxyflavone	MAPT
258	5_2'_4'_trihydroxy_6_7_5'_trimethoxyflavone	KDM4E
259	5_2'_4'_trihydroxy_6_7_5'_trimethoxyflavone	GPR35
260	5_2'_4'_trihydroxy_6_7_5'_trimethoxyflavone	TOP2A
261	5_2'_4'_trihydroxy_6_7_5'_trimethoxyflavone	GLO1
262	5_2'_4'_trihydroxy_6_7_5'_trimethoxyflavone	MPO
263	5_2'_4'_trihydroxy_6_7_5'_trimethoxyflavone	PIK3R1
264	5_2'_4'_trihydroxy_6_7_5'_trimethoxyflavone	DAPK1
265	5_2'_4'_trihydroxy_6_7_5'_trimethoxyflavone	PYGL
266	5_2'_4'_trihydroxy_6_7_5'_trimethoxyflavone	CA3
267	5_2'_4'_trihydroxy_6_7_5'_trimethoxyflavone	PKN1
268	5_2'_4'_trihydroxy_6_7_5'_trimethoxyflavone	CSNK2A1
269	5_2'_4'_trihydroxy_6_7_5'_trimethoxyflavone	NEK2
270	5_2'_4'_trihydroxy_6_7_5'_trimethoxyflavone	CAMK2B
271	5_2'_4'_trihydroxy_6_7_5'_trimethoxyflavone	NEK6
272	5_2'_4'_trihydroxy_6_7_5'_trimethoxyflavone	PLA2G1B
273	5_2'_4'_trihydroxy_6_7_5'_trimethoxyflavone	APEX1
274	5_2'_4'_trihydroxy_6_7_5'_trimethoxyflavone	NUAK1
275	5_2'_4'_trihydroxy_6_7_5'_trimethoxyflavone	AKR1C2
276	5_2'_4'_trihydroxy_6_7_5'_trimethoxyflavone	AKR1C1
277	5_2'_4'_trihydroxy_6_7_5'_trimethoxyflavone	AKR1C3
278	5_2'_4'_trihydroxy_6_7_5'_trimethoxyflavone	AKR1C4
279	5_2'_4'_trihydroxy_6_7_5'_trimethoxyflavone	AKR1A1
280	5_2'_4'_trihydroxy_6_7_5'_trimethoxyflavone	PTPRS
281	5_2'_4'_trihydroxy_6_7_5'_trimethoxyflavone	BACE1
282	5_2'_4'_trihydroxy_6_7_5'_trimethoxyflavone	CD38
283	5_2'_4'_trihydroxy_6_7_5'_trimethoxyflavone	TNKS2
284	5_2'_4'_trihydroxy_6_7_5'_trimethoxyflavone	TNKS
285	5_2'_4'_trihydroxy_6_7_5'_trimethoxyflavone	ARG1
286	5_2'_4'_trihydroxy_6_7_5'_trimethoxyflavone	KIT
287	5_2'_4'_trihydroxy_6_7_5'_trimethoxyflavone	MMP13
288	5_2'_4'_trihydroxy_6_7_5'_trimethoxyflavone	MMP2
289	5_2'_4'_trihydroxy_6_7_5'_trimethoxyflavone	MPG
290	5_2'_4'_trihydroxy_6_7_5'_trimethoxyflavone	SLC22A12
291	5_2'_4'_trihydroxy_6_7_5'_trimethoxyflavone	PIM1
292	5_2'_4'_trihydroxy_6_7_5'_trimethoxyflavone	IGF1R
293	5_2'_4'_trihydroxy_6_7_5'_trimethoxyflavone	INSR
294	5_2'_4'_trihydroxy_6_7_5'_trimethoxyflavone	EGFR
295	5_2'_4'_trihydroxy_6_7_5'_trimethoxyflavone	SRC
296	5_2'_4'_trihydroxy_6_7_5'_trimethoxyflavone	PTK2
297	5_2'_4'_trihydroxy_6_7_5'_trimethoxyflavone	KDR
298	5_2'_4'_trihydroxy_6_7_5'_trimethoxyflavone	OPRM1
299	5_2'_4'_trihydroxy_6_7_5'_trimethoxyflavone	CDK6
300	5_2'_4'_trihydroxy_6_7_5'_trimethoxyflavone	MYLK
301	5_2'_4'_trihydroxy_6_7_5'_trimethoxyflavone	GSK3B
302	5_2'_4'_trihydroxy_6_7_5'_trimethoxyflavone	HSD17B2
303	5_2'_4'_trihydroxy_6_7_5'_trimethoxyflavone	AMY1A
304	5_2'_4'_trihydroxy_6_7_5'_trimethoxyflavone	ODC1
305	5_2'_4'_trihydroxy_6_7_5'_trimethoxyflavone	FLT3
306	5_2'_4'_trihydroxy_6_7_5'_trimethoxyflavone	TYR
307	5_2'_4'_trihydroxy_6_7_5'_trimethoxyflavone	AHR
308	5_2'_4'_trihydroxy_6_7_5'_trimethoxyflavone	ESRRA
309	5_2'_4'_trihydroxy_6_7_5'_trimethoxyflavone	APP
310	5_2'_4'_trihydroxy_6_7_5'_trimethoxyflavone	MMP3
311	5_2'_4'_trihydroxy_6_7_5'_trimethoxyflavone	TERT
312	5_2'_4'_trihydroxy_6_7_5'_trimethoxyflavone	ALOX12
313	5_2'_4'_trihydroxy_6_7_5'_trimethoxyflavone	MAOA
314	5_2'_4'_trihydroxy_6_7_5'_trimethoxyflavone	CA14
315	5_2'_4'_trihydroxy_6_7_5'_trimethoxyflavone	CA9
316	5_2'_4'_trihydroxy_6_7_5'_trimethoxyflavone	CA5A
317	5_2'_4'_trihydroxy_6_7_5'_trimethoxyflavone	CDK2
318	5_2'_4'_trihydroxy_6_7_5'_trimethoxyflavone	MET
319	5_2'_4'_trihydroxy_6_7_5'_trimethoxyflavone	ABCB1
320	5_2'_4'_trihydroxy_6_7_5'_trimethoxyflavone	ALOX15
321	5_2'_4'_trihydroxy_6_7_5'_trimethoxyflavone	MMP9
322	5_2'_4'_trihydroxy_6_7_5'_trimethoxyflavone	AURKB
323	5_2'_4'_trihydroxy_6_7_5'_trimethoxyflavone	CFTR
324	5_2'_4'_trihydroxy_6_7_5'_trimethoxyflavone	NAE1
325	5_2'_4'_trihydroxy_6_7_5'_trimethoxyflavone	CA1
326	5_2'_4'_trihydroxy_6_7_5'_trimethoxyflavone	PIK3CG
327	5_2'_4'_trihydroxy_6_7_5'_trimethoxyflavone	PTGS2
328	5_2'_4'_trihydroxy_6_7_5'_trimethoxyflavone	SYK
329	5_2'_4'_trihydroxy_6_7_5'_trimethoxyflavone	HSD17B1
330	5_2'_4'_trihydroxy_6_7_5'_trimethoxyflavone	PLK1
331	5_2'_4'_trihydroxy_6_7_5'_trimethoxyflavone	CA13
332	5_2'_4'_trihydroxy_6_7_5'_trimethoxyflavone	ST6GAL1
333	5_2'_4'_trihydroxy_6_7_5'_trimethoxyflavone	CYP19A1
334	5_2'_4'_trihydroxy_6_7_5'_trimethoxyflavone	AR
335	5_2'_4'_trihydroxy_6_7_5'_trimethoxyflavone	CBR1
336	5_2'_4'_trihydroxy_6_7_5'_trimethoxyflavone	MMP12
337	5_2'_4'_trihydroxy_6_7_5'_trimethoxyflavone	CCNB3
338	5_2'_4'_trihydroxy_6_7_5'_trimethoxyflavone	AVPR2
339	5_3'_4'_trihydroxy_7_methoxyflanone	L2
340	5_3'_4'_trihydroxy_7_methoxyflanone	Ucompound-145A
341	5_3'_4'_trihydroxy_7_methoxyflanone	CDC33
342	5_3'_4'_trihydroxy_7_methoxyflanone	darB
343	5_3'_4'_trihydroxy_7_methoxyflanone	HI_1161
344	5_3'_4'_trihydroxy_7_methoxyflanone	VPS4
345	5_3'_4'_trihydroxy_7_methoxyflanone	pgi
346	5_3'_4'_trihydroxy_7_methoxyflanone	FLI1
347	5_3'_4'_trihydroxy_7_methoxyflanone	MJ0158
348	5_3'_4'_trihydroxy_7_methoxyflanone	rpmB
349	5_3'_4'_trihydroxy_7_methoxyflanone	SP_0314
350	5_3'_4'_trihydroxy_7_methoxyflanone	CPSF3
351	5_3'_4'_trihydroxy_7_methoxyflanone	Ets1
352	5_3'_4'_trihydroxy_7_methoxyflanone	FUT8
353	5_3'_4'_trihydroxy_7_methoxyflanone	ROCK2
354	5_3'_4'_trihydroxy_7_methoxyflanone	top6A
355	5_7_dihydroxy_4'_methoxyflavanone	Ets1
356	5_7_dihydroxy_4'_methoxyflavanone	syd
357	5_7_dihydroxy_4'_methoxyflavanone	glnS
358	5_7_dihydroxy_4'_methoxyflavanone	TIM9
359	5_7_dihydroxy_4'_methoxyflavanone	Ngly1
360	5_7_dihydroxy_4'_methoxyflavanone	MJ0158
361	5_7_dihydroxy_4'_methoxyflavanone	fba
362	5_7_dihydroxy_4'_methoxyflavanone	ydcF
363	5_7_Dihydroxy_4'_methoxyflavone	CYP19A1
364	5_7_Dihydroxy_4'_methoxyflavone	ESR2
365	5_7_Dihydroxy_4'_methoxyflavone	ABCC1
366	5_7_Dihydroxy_4'_methoxyflavone	CYP1B1
367	5_7_Dihydroxy_4'_methoxyflavone	CBR1
368	5_7_Dihydroxy_4'_methoxyflavone	CA7
369	5_7_Dihydroxy_4'_methoxyflavone	CA12
370	5_7_Dihydroxy_4'_methoxyflavone	CA4
371	5_7_Dihydroxy_4'_methoxyflavone	TAS2R31
372	5_7_Dihydroxy_4'_methoxyflavone	PIM1
373	5_7_Dihydroxy_4'_methoxyflavone	ESR1
374	5_7_Dihydroxy_4'_methoxyflavone	NFKBIA
375	5_7_Dihydroxy_4'_methoxyflavone	FDFT1
376	5_7_Dihydroxy_4'_methoxyflavone	PNP
377	5_7_Dihydroxy_4'_methoxyflavone	GSK3B
378	5_7_Dihydroxy_4'_methoxyflavone	GSK3A
379	5_7_Dihydroxy_4'_methoxyflavone	ALOX15
380	5_7_Dihydroxy_4'_methoxyflavone	ALOX12
381	5_7_Dihydroxy_4'_methoxyflavone	ACPP
382	5_7_Dihydroxy_4'_methoxyflavone	CA3
383	5_7_Dihydroxy_4'_methoxyflavone	NOS2
384	5_7_Dihydroxy_4'_methoxyflavone	PTGS1
385	5_7_Dihydroxy_4'_methoxyflavone	AR
386	5_7_Dihydroxy_4'_methoxyflavone	BCL2
387	5_7_Dihydroxy_4'_methoxyflavone	PTGS2
388	5_7_Dihydroxy_4'_methoxyflavone	PDE3A
389	5_7_Dihydroxy_4'_methoxyflavone	ADRB2
390	5_7_Dihydroxy_4'_methoxyflavone	DPP4
391	5_7_Dihydroxy_4'_methoxyflavone	FASN
392	5_7_Dihydroxy_4'_methoxyflavone	HSP90AA1
393	5_7_Dihydroxy_4'_methoxyflavone	CDK2
394	5_7_Dihydroxy_4'_methoxyflavone	PIK3CG
395	5_7_Dihydroxy_4'_methoxyflavone	TP53
396	5_7_Dihydroxy_4'_methoxyflavone	CHEK1
397	5_7_Dihydroxy_4'_methoxyflavone	PRKACA
398	5_7_Dihydroxy_4'_methoxyflavone	PRSS1
399	5_7_Dihydroxy_4'_methoxyflavone	compound-1OA2
400	5_7_Dihydroxy_4'_methoxyflavone	compound-1OA1
401	5_7_Dihydroxy_4'_methoxyflavone	CALM
402	5_7_Dihydroxy_4'_methoxyflavone	CASP3
403	5_7_Dihydroxy_4'_methoxyflavone	CASP8
404	5_7_Dihydroxy_4'_methoxyflavone	CDKN1A
405	5_7_Dihydroxy_4'_methoxyflavone	RELA
406	5_7_Dihydroxy_4'_methoxyflavone	FASLG
407	5_7_Dihydroxy_4'_methoxyflavone	L2
408	5_7_Dihydroxy_4'_methoxyflavone	SP_0314
409	5_7_Dihydroxy_4'_methoxyflavone	pgi
410	5_7_Dihydroxy_4'_methoxyflavone	CDC33
411	5_7_Dihydroxy_4'_methoxyflavone	MJ0158
412	5_7_Dihydroxy_4'_methoxyflavone	darB
413	5_7_Dihydroxy_4'_methoxyflavone	top6A
414	5_7_Dihydroxy_4'_methoxyflavone	VPS4
415	5_7_Dihydroxy_4'_methoxyflavone	Ucompound-145A
416	blumeatin	CYP1B1
417	blumeatin	CA7
418	blumeatin	CA12
419	blumeatin	CA4
420	blumeatin	CYP19A1
421	blumeatin	TAS2R31
422	blumeatin	ADORA1
423	blumeatin	ADORA3
424	blumeatin	ABCG2
425	blumeatin	ESR2
426	blumeatin	HSD17B1
427	blumeatin	MAOB
428	blumeatin	ESR1
429	blumeatin	MMP13
430	blumeatin	PTGS1
431	blumeatin	GRM5
432	blumeatin	BACE1
433	blumeatin	ABCC1
434	blumeatin	SHBG
435	blumeatin	CBR1
436	blumeatin	AKR1C3
437	blumeatin	MMP12
438	blumeatin	PLA2G1B
439	blumeatin	KLK1
440	blumeatin	KLK2
441	blumeatin	SRC
442	blumeatin	CA2
443	blumeatin	CA1
444	blumeatin	CA6
445	blumeatin	CA5A
446	blumeatin	POLB
447	blumeatin	PLA2G5
448	blumeatin	PLA2G10
449	blumeatin	SERPINE1
450	blumeatin	APP
451	blumeatin	CES1
452	blumeatin	PPARG
453	blumeatin	CES2
454	blumeatin	EDNRA
455	blumeatin	PLG
456	blumeatin	CA9
457	blumeatin	CHRNA7
458	blumeatin	NOX4
459	blumeatin	SLC5A2
460	blumeatin	RXRA
461	blumeatin	KDR
462	blumeatin	GRM2
463	blumeatin	ERN1
464	blumeatin	TERT
465	blumeatin	FFAR1
466	blumeatin	STS
467	blumeatin	ACHE
468	blumeatin	CDK1
469	blumeatin	CCNE1
470	blumeatin	NTRK1
471	blumeatin	AURKA
472	blumeatin	HSD17B2
473	blumeatin	MMP9
474	blumeatin	LTB4R
475	blumeatin	CA13
476	blumeatin	CA5B
477	blumeatin	GUSB
478	blumeatin	AKR1B1
479	blumeatin	DNMT1
480	blumeatin	PGD
481	blumeatin	ST3GAL3
482	blumeatin	FUT7
483	blumeatin	FUT4
484	blumeatin	STAT1
485	blumeatin	SQLE
486	blumeatin	DUSP3
487	blumeatin	MMP2
488	blumeatin	MMP3
489	blumeatin	MMP7
490	blumeatin	ODC1
491	blumeatin	AKT1
492	blumeatin	PLA2G2A
493	blumeatin	CDK2
494	blumeatin	RPS6KB1
495	blumeatin	MET
496	blumeatin	DYRK1A
497	blumeatin	VPS4
498	blumeatin	Ucompound-145A
499	blumeatin	FLI1
500	blumeatin	L2
501	blumeatin	MAGI2
502	blumeatin	SP_0314
503	blumeatin	darB
504	blumeatin	GR
505	blumeatin	spcS
506	blumeatin	HI_1161
507	blumeatin	CPSF3
508	blumeatin	MJ0158
509	blumeatin	Ets1
510	blumeatin	At1g07440
511	blumeatin	srfAD
512	blumeatin	pgi
513	blumeatin	ROCK2
514	blumeatin	rpmB
515	Jaceosidin	NOS2
516	Jaceosidin	ESR1
517	Jaceosidin	AR
518	Jaceosidin	SCN5A
519	Jaceosidin	PPARG
520	Jaceosidin	PTGS2
521	Jaceosidin	F7
522	Jaceosidin	DPP4
523	Jaceosidin	MAPK14
524	Jaceosidin	GSK3B
525	Jaceosidin	HSP90AA1
526	Jaceosidin	CDK2
527	Jaceosidin	PRSS1
528	Jaceosidin	compound-1OA2
529	Jaceosidin	CALM
530	Jaceosidin	CASP3
531	Jaceosidin	VPS4
532	Jaceosidin	Ucompound-145A
533	Jaceosidin	SP_0314
534	Jaceosidin	HI_1161
535	Jaceosidin	MJ0158
536	Jaceosidin	L2
537	Jaceosidin	Ets1
538	Jaceosidin	Tox
539	Jaceosidin	cysG
540	Jaceosidin	CDC33
541	Jaceosidin	glnS
542	Jaceosidin	Acox1
543	Jaceosidin	dhp1
544	Jaceosidin	FUT8
545	Jaceosidin	FLI1
546	Jaceosidin	darB
547	Jaceosidin	MAGI2
548	Jaceosidin	CPSF3
549	Jaceosidin	UQCRC1
550	Jaceosidin	gor
551	Jaceosidin	yesE
552	Jaceosidin	rpmB
553	Naringenin	CYP19A1
554	Naringenin	CA7
555	Naringenin	ABCC1
556	Naringenin	HSD17B1
557	Naringenin	CA12
558	Naringenin	SHBG
559	Naringenin	CA4
560	Naringenin	CYP1B1
561	Naringenin	CBR1
562	Naringenin	ESR1
563	Naringenin	ESR2
564	Naringenin	PTGS1
565	Naringenin	MAOB
566	Naringenin	ADORA1
567	Naringenin	ADORA3
568	Naringenin	ABCG2
569	Naringenin	TAS2R31
570	Naringenin	AKR1C3
571	Naringenin	PLA2G1B
572	Naringenin	GRM5
573	Naringenin	CES1
574	Naringenin	PPARG
575	Naringenin	CES2
576	Naringenin	SLC5A2
577	Naringenin	MMP12
578	Naringenin	POLB
579	Naringenin	MMP13
580	Naringenin	PLA2G2A
581	Naringenin	PLA2G5
582	Naringenin	PLA2G10
583	Naringenin	BACE1
584	Naringenin	CHRNA7
585	Naringenin	KLK1
586	Naringenin	KLK2
587	Naringenin	RXRA
588	Naringenin	SERPINE1
589	Naringenin	SRC
590	Naringenin	CA2
591	Naringenin	CA1
592	Naringenin	HSD17B14
593	Naringenin	KIT
594	Naringenin	KDR
595	Naringenin	FGFR1
596	Naringenin	MET
597	Naringenin	CA3
598	Naringenin	CA6
599	Naringenin	CA13
600	Naringenin	CA5B
601	Naringenin	CA5A
602	Naringenin	NQO2
603	Naringenin	CTSB
604	Naringenin	NOX4
605	Naringenin	AKR1B1
606	Naringenin	CLK1
607	Naringenin	DYRK1B
608	Naringenin	BCHE
609	Naringenin	CA9
610	Naringenin	ESRRA
611	Naringenin	ESRRB
612	Naringenin	CDK5R1
613	Naringenin	IGF1R
614	Naringenin	INSR
615	Naringenin	DYRK1A
616	Naringenin	HSD17B2
617	Naringenin	IGFBP3
618	Naringenin	MMP2
619	Naringenin	YWHAG
620	Naringenin	SIRT2
621	Naringenin	F3
622	Naringenin	PTGER1
623	Naringenin	PTGER2
624	Naringenin	PTGER3
625	Naringenin	BCL2L1
626	Naringenin	PIK3CB
627	Naringenin	CYP2C9
628	Naringenin	CYP3A4
629	Naringenin	PIK3CA
630	Naringenin	VCP
631	Naringenin	PGF
632	Naringenin	VEGFA
633	Naringenin	EDNRA
634	Naringenin	ERN1
635	Naringenin	MMP3
636	Naringenin	APP
637	Naringenin	GSK3B
638	Naringenin	BCL2
639	Naringenin	MMP9
640	Naringenin	WEE1
641	Naringenin	LCK
642	Naringenin	SYK
643	Naringenin	CCNE1
644	Naringenin	CDK4
645	Naringenin	AURKA
646	Naringenin	Scompound-1A
647	Naringenin	ALOX12
648	Naringenin	HNF4A
649	Naringenin	L2
650	Naringenin	CDC33
651	Naringenin	VPS4
652	Naringenin	Ucompound-145A
653	4'_5_7_trihydroxy_3'_methoxyflavone	ABCC1
654	4'_5_7_trihydroxy_3'_methoxyflavone	CYP1B1
655	4'_5_7_trihydroxy_3'_methoxyflavone	AKR1B1
656	4'_5_7_trihydroxy_3'_methoxyflavone	XDH
657	4'_5_7_trihydroxy_3'_methoxyflavone	CA2
658	4'_5_7_trihydroxy_3'_methoxyflavone	CA7
659	4'_5_7_trihydroxy_3'_methoxyflavone	CA12
660	4'_5_7_trihydroxy_3'_methoxyflavone	CA4
661	4'_5_7_trihydroxy_3'_methoxyflavone	CDK5R1
662	4'_5_7_trihydroxy_3'_methoxyflavone	CCNB3
663	4'_5_7_trihydroxy_3'_methoxyflavone	ARG1
664	4'_5_7_trihydroxy_3'_methoxyflavone	PTPRS
665	4'_5_7_trihydroxy_3'_methoxyflavone	PLG
666	4'_5_7_trihydroxy_3'_methoxyflavone	APP
667	4'_5_7_trihydroxy_3'_methoxyflavone	ALOX5
668	4'_5_7_trihydroxy_3'_methoxyflavone	PARP1
669	4'_5_7_trihydroxy_3'_methoxyflavone	TNKS2
670	4'_5_7_trihydroxy_3'_methoxyflavone	TNKS
671	4'_5_7_trihydroxy_3'_methoxyflavone	ABCB1
672	4'_5_7_trihydroxy_3'_methoxyflavone	NOX4
673	4'_5_7_trihydroxy_3'_methoxyflavone	FLT3
674	4'_5_7_trihydroxy_3'_methoxyflavone	ABCG2
675	4'_5_7_trihydroxy_3'_methoxyflavone	MAOA
676	4'_5_7_trihydroxy_3'_methoxyflavone	ADORA1
677	4'_5_7_trihydroxy_3'_methoxyflavone	GLO1
678	4'_5_7_trihydroxy_3'_methoxyflavone	SYK
679	4'_5_7_trihydroxy_3'_methoxyflavone	GSK3B
680	4'_5_7_trihydroxy_3'_methoxyflavone	TTR
681	4'_5_7_trihydroxy_3'_methoxyflavone	MMP9
682	4'_5_7_trihydroxy_3'_methoxyflavone	MMP2
683	4'_5_7_trihydroxy_3'_methoxyflavone	MMP12
684	4'_5_7_trihydroxy_3'_methoxyflavone	CD38
685	4'_5_7_trihydroxy_3'_methoxyflavone	AKR1B10
686	4'_5_7_trihydroxy_3'_methoxyflavone	TOP1
687	4'_5_7_trihydroxy_3'_methoxyflavone	ESR2
688	4'_5_7_trihydroxy_3'_methoxyflavone	ACHE
689	4'_5_7_trihydroxy_3'_methoxyflavone	CDK6
690	4'_5_7_trihydroxy_3'_methoxyflavone	ADORA2A
691	4'_5_7_trihydroxy_3'_methoxyflavone	PLA2G2A
692	4'_5_7_trihydroxy_3'_methoxyflavone	PIM1
693	4'_5_7_trihydroxy_3'_methoxyflavone	TERT
694	4'_5_7_trihydroxy_3'_methoxyflavone	HSD17B1
695	4'_5_7_trihydroxy_3'_methoxyflavone	ALOX15
696	4'_5_7_trihydroxy_3'_methoxyflavone	ALOX12
697	4'_5_7_trihydroxy_3'_methoxyflavone	ESR1
698	4'_5_7_trihydroxy_3'_methoxyflavone	CYP19A1
699	4'_5_7_trihydroxy_3'_methoxyflavone	CSNK2A1
700	4'_5_7_trihydroxy_3'_methoxyflavone	IGF1R
701	4'_5_7_trihydroxy_3'_methoxyflavone	EGFR
702	4'_5_7_trihydroxy_3'_methoxyflavone	OPRD1
703	4'_5_7_trihydroxy_3'_methoxyflavone	CDK2
704	4'_5_7_trihydroxy_3'_methoxyflavone	PTGS2
705	4'_5_7_trihydroxy_3'_methoxyflavone	CFTR
706	4'_5_7_trihydroxy_3'_methoxyflavone	MCL1
707	4'_5_7_trihydroxy_3'_methoxyflavone	HSD17B2
708	4'_5_7_trihydroxy_3'_methoxyflavone	CBR1
709	4'_5_7_trihydroxy_3'_methoxyflavone	CA1
710	4'_5_7_trihydroxy_3'_methoxyflavone	CA9
711	4'_5_7_trihydroxy_3'_methoxyflavone	F2
712	4'_5_7_trihydroxy_3'_methoxyflavone	CDK1
713	4'_5_7_trihydroxy_3'_methoxyflavone	AVPR2
714	4'_5_7_trihydroxy_3'_methoxyflavone	AURKB
715	4'_5_7_trihydroxy_3'_methoxyflavone	DRD4
716	4'_5_7_trihydroxy_3'_methoxyflavone	MPO
717	4'_5_7_trihydroxy_3'_methoxyflavone	PIK3R1
718	4'_5_7_trihydroxy_3'_methoxyflavone	DAPK1
719	4'_5_7_trihydroxy_3'_methoxyflavone	PYGL
720	4'_5_7_trihydroxy_3'_methoxyflavone	SRC
721	4'_5_7_trihydroxy_3'_methoxyflavone	PTK2
722	4'_5_7_trihydroxy_3'_methoxyflavone	KDR
723	4'_5_7_trihydroxy_3'_methoxyflavone	MMP13
724	4'_5_7_trihydroxy_3'_methoxyflavone	MMP3
725	4'_5_7_trihydroxy_3'_methoxyflavone	CA3
726	4'_5_7_trihydroxy_3'_methoxyflavone	PLK1
727	4'_5_7_trihydroxy_3'_methoxyflavone	CA6
728	4'_5_7_trihydroxy_3'_methoxyflavone	PKN1
729	4'_5_7_trihydroxy_3'_methoxyflavone	CA14
730	4'_5_7_trihydroxy_3'_methoxyflavone	MET
731	4'_5_7_trihydroxy_3'_methoxyflavone	NEK2
732	4'_5_7_trihydroxy_3'_methoxyflavone	CXCR1
733	4'_5_7_trihydroxy_3'_methoxyflavone	CAMK2B
734	4'_5_7_trihydroxy_3'_methoxyflavone	ALK
735	4'_5_7_trihydroxy_3'_methoxyflavone	AKT1
736	4'_5_7_trihydroxy_3'_methoxyflavone	NEK6
737	4'_5_7_trihydroxy_3'_methoxyflavone	PLA2G1B
738	4'_5_7_trihydroxy_3'_methoxyflavone	CA5A
739	4'_5_7_trihydroxy_3'_methoxyflavone	BACE1
740	4'_5_7_trihydroxy_3'_methoxyflavone	AXL
741	4'_5_7_trihydroxy_3'_methoxyflavone	NUAK1
742	4'_5_7_trihydroxy_3'_methoxyflavone	AKR1C2
743	4'_5_7_trihydroxy_3'_methoxyflavone	AKR1C1
744	4'_5_7_trihydroxy_3'_methoxyflavone	AKR1C3
745	4'_5_7_trihydroxy_3'_methoxyflavone	AKR1C4
746	4'_5_7_trihydroxy_3'_methoxyflavone	CA13
747	4'_5_7_trihydroxy_3'_methoxyflavone	AKR1A1
748	4'_5_7_trihydroxy_3'_methoxyflavone	GPR35
749	4'_5_7_trihydroxy_3'_methoxyflavone	AMY1A
750	4'_5_7_trihydroxy_3'_methoxyflavone	GRK6
751	4'_5_7_trihydroxy_3'_methoxyflavone	TYR
752	4'_5_7_trihydroxy_3'_methoxyflavone	ST6GAL1
753	4'_5_7_trihydroxy_3'_methoxyflavone	NOS2
754	4'_5_7_trihydroxy_3'_methoxyflavone	PTGS1
755	4'_5_7_trihydroxy_3'_methoxyflavone	AR
756	4'_5_7_trihydroxy_3'_methoxyflavone	PPARG
757	4'_5_7_trihydroxy_3'_methoxyflavone	DPP4
758	4'_5_7_trihydroxy_3'_methoxyflavone	MAPK14
759	4'_5_7_trihydroxy_3'_methoxyflavone	HSP90AA1
760	4'_5_7_trihydroxy_3'_methoxyflavone	PIK3CG
761	4'_5_7_trihydroxy_3'_methoxyflavone	CHEK1
762	4'_5_7_trihydroxy_3'_methoxyflavone	PRKACA
763	4'_5_7_trihydroxy_3'_methoxyflavone	PRSS1
764	4'_5_7_trihydroxy_3'_methoxyflavone	compound-1OA2
765	4'_5_7_trihydroxy_3'_methoxyflavone	compound-1OA1
766	4'_5_7_trihydroxy_3'_methoxyflavone	CALM
767	4'_5_7_trihydroxy_3'_methoxyflavone	VPS4
768	4'_5_7_trihydroxy_3'_methoxyflavone	Ucompound-145A
769	4'_5_7_trihydroxy_3'_methoxyflavone	L2
770	4'_5_7_trihydroxy_3'_methoxyflavone	HI_1161
771	4'_5_7_trihydroxy_3'_methoxyflavone	FLI1
772	4'_5_7_trihydroxy_3'_methoxyflavone	CDC33
773	4'_5_7_trihydroxy_3'_methoxyflavone	SP_0314
774	4'_5_7_trihydroxy_3'_methoxyflavone	Ets1
775	4'_5_7_trihydroxy_3'_methoxyflavone	darB
776	4'_5_7_trihydroxy_3'_methoxyflavone	Tox
777	4'_5_7_trihydroxy_3'_methoxyflavone	rpmB
778	4'_5_7_trihydroxy_3'_methoxyflavone	FUT8
779	5,7,2',4'-tetrahydroxy-6,5'-dimethoxyflavone	VPS4
780	5,7,2',4'-tetrahydroxy-6,5'-dimethoxyflavone	L2
781	5,7,2',4'-tetrahydroxy-6,5'-dimethoxyflavone	SP_0314
782	5,7,2',4'-tetrahydroxy-6,5'-dimethoxyflavone	MJ0158
783	5,7,2',4'-tetrahydroxy-6,5'-dimethoxyflavone	Ucompound-145A
784	5,7,2',4'-tetrahydroxy-6,5'-dimethoxyflavone	EIF2B1
785	5,7,2',4'-tetrahydroxy-6,5'-dimethoxyflavone	bphD
786	5,7,2',4'-tetrahydroxy-6,5'-dimethoxyflavone	taw3
787	5,7,2',4'-tetrahydroxy-6,5'-dimethoxyflavone	HI_1161
788	5,7,2',4'-tetrahydroxy-6,5'-dimethoxyflavone	Ets1
789	5,7,2',4'-tetrahydroxy-6,5'-dimethoxyflavone	Flot2
790	5,7,2',4'-tetrahydroxy-6,5'-dimethoxyflavone	Tox
791	5,7,2',4'-tetrahydroxy-6,5'-dimethoxyflavone	pcn1
792	5,7,2',4'-tetrahydroxy-6,5'-dimethoxyflavone	TIM9
793	5,7,2',4'-tetrahydroxy-6,5'-dimethoxyflavone	IL6ST
794	5,7,2',4'-tetrahydroxy-6,5'-dimethoxyflavone	TPR
795	5,7,2',4'-tetrahydroxy-6,5'-dimethoxyflavone	glnS
796	5,7,2',4'-tetrahydroxy-6,5'-dimethoxyflavone	mgsA
797	5,7,2',4'-tetrahydroxy-6,5'-dimethoxyflavone	dhp1
798	5,7,2',4'-tetrahydroxy-6,5'-dimethoxyflavone	mukB
799	5,7,2',4'-tetrahydroxy-6,5'-dimethoxyflavone	tmcA
800	5,7,2',4'-tetrahydroxy-6,5'-dimethoxyflavone	CDC33
801	5,7,2',4'-tetrahydroxy-6,5'-dimethoxyflavone	BRD7
802	5,7,2',4'-tetrahydroxy-6,5'-dimethoxyflavone	puhA
803	5,7,2',4'-tetrahydroxy-6,5'-dimethoxyflavone	apeA
804	5,7,2',4'-tetrahydroxy-6,5'-dimethoxyflavone	FUT8
805	5,7,2',4'-tetrahydroxy-6,5'-dimethoxyflavone	darB
806	5,7,2',4'-tetrahydroxy-6,5'-dimethoxyflavone	Acox1
807	5,7,2',4'-tetrahydroxy-6,5'-dimethoxyflavone	NMRAL1
808	5,7,2',4'-tetrahydroxy-6,5'-dimethoxyflavone	srfAD
809	5,7,2',4'-tetrahydroxy-6,5'-dimethoxyflavone	TRI5
810	5,7,2',4'-tetrahydroxy-6,5'-dimethoxyflavone	TAGLN2
811	5,7,2',4'-tetrahydroxy-6,5'-dimethoxyflavone	cysG
812	5,7,2',4'-tetrahydroxy-6,5'-dimethoxyflavone	NUP214
813	5,7,2',4'-tetrahydroxy-6,5'-dimethoxyflavone	MMP14
814	5,7,2',4'-tetrahydroxy-6,5'-dimethoxyflavone	FLI1
815	5,7,2',4'-tetrahydroxy-6,5'-dimethoxyflavone	GAPG
816	5,7,2',4'-tetrahydroxy-6,5'-dimethoxyflavone	botB
817	5,7,2',4'-tetrahydroxy-6,5'-dimethoxyflavone	ribD
818	5,7,2',4'-tetrahydroxy-6,5'-dimethoxyflavone	MAGI2
819	5,7,2',4'-tetrahydroxy-6,5'-dimethoxyflavone	yesE
820	5_2'_6'_trihydroxy_6_7_8_trimethoxyflavone	AKR1B1
821	5_2'_6'_trihydroxy_6_7_8_trimethoxyflavone	ODC1
822	5_2'_6'_trihydroxy_6_7_8_trimethoxyflavone	ABCG2
823	5_2'_6'_trihydroxy_6_7_8_trimethoxyflavone	OPRM1
824	5_2'_6'_trihydroxy_6_7_8_trimethoxyflavone	PTGS2
825	5_2'_6'_trihydroxy_6_7_8_trimethoxyflavone	CYP1B1
826	5_2'_6'_trihydroxy_6_7_8_trimethoxyflavone	ADORA1
827	5_2'_6'_trihydroxy_6_7_8_trimethoxyflavone	ADORA2A
828	5_2'_6'_trihydroxy_6_7_8_trimethoxyflavone	PLG
829	5_2'_6'_trihydroxy_6_7_8_trimethoxyflavone	KIT
830	5_2'_6'_trihydroxy_6_7_8_trimethoxyflavone	GPR35
831	5_2'_6'_trihydroxy_6_7_8_trimethoxyflavone	OPRD1
832	5_2'_6'_trihydroxy_6_7_8_trimethoxyflavone	ADORA3
833	5_2'_6'_trihydroxy_6_7_8_trimethoxyflavone	PTPRS
834	5_2'_6'_trihydroxy_6_7_8_trimethoxyflavone	MPG
835	5_2'_6'_trihydroxy_6_7_8_trimethoxyflavone	SLC22A12
836	5_2'_6'_trihydroxy_6_7_8_trimethoxyflavone	CA4
837	5_2'_6'_trihydroxy_6_7_8_trimethoxyflavone	MCL1
838	5_2'_6'_trihydroxy_6_7_8_trimethoxyflavone	CYP1A1
839	5_2'_6'_trihydroxy_6_7_8_trimethoxyflavone	CYP1A2
840	5_2'_6'_trihydroxy_6_7_8_trimethoxyflavone	NOS2
841	5_2'_6'_trihydroxy_6_7_8_trimethoxyflavone	ALOX5
842	5_2'_6'_trihydroxy_6_7_8_trimethoxyflavone	AHR
843	5_2'_6'_trihydroxy_6_7_8_trimethoxyflavone	ESRRA
844	5_2'_6'_trihydroxy_6_7_8_trimethoxyflavone	ESR2
845	5_2'_6'_trihydroxy_6_7_8_trimethoxyflavone	TERT
846	5_2'_6'_trihydroxy_6_7_8_trimethoxyflavone	MMP13
847	5_2'_6'_trihydroxy_6_7_8_trimethoxyflavone	MMP9
848	5_2'_6'_trihydroxy_6_7_8_trimethoxyflavone	CA12
849	5_2'_6'_trihydroxy_6_7_8_trimethoxyflavone	MAPT
850	5_2'_6'_trihydroxy_6_7_8_trimethoxyflavone	KDM4E
851	5_2'_6'_trihydroxy_6_7_8_trimethoxyflavone	AVPR2
852	5_2'_6'_trihydroxy_6_7_8_trimethoxyflavone	TOP2A
853	5_2'_6'_trihydroxy_6_7_8_trimethoxyflavone	F2
854	5_2'_6'_trihydroxy_6_7_8_trimethoxyflavone	DRD4
855	5_2'_6'_trihydroxy_6_7_8_trimethoxyflavone	GLO1
856	5_2'_6'_trihydroxy_6_7_8_trimethoxyflavone	PIK3R1
857	5_2'_6'_trihydroxy_6_7_8_trimethoxyflavone	PYGL
858	5_2'_6'_trihydroxy_6_7_8_trimethoxyflavone	CA3
859	5_2'_6'_trihydroxy_6_7_8_trimethoxyflavone	CA6
860	5_2'_6'_trihydroxy_6_7_8_trimethoxyflavone	CA14
861	5_2'_6'_trihydroxy_6_7_8_trimethoxyflavone	ALOX12
862	5_2'_6'_trihydroxy_6_7_8_trimethoxyflavone	CAMK2B
863	5_2'_6'_trihydroxy_6_7_8_trimethoxyflavone	AKT1
864	5_2'_6'_trihydroxy_6_7_8_trimethoxyflavone	PLA2G1B
865	5_2'_6'_trihydroxy_6_7_8_trimethoxyflavone	CA5A
866	5_2'_6'_trihydroxy_6_7_8_trimethoxyflavone	APEX1
867	5_2'_6'_trihydroxy_6_7_8_trimethoxyflavone	AKR1C2
868	5_2'_6'_trihydroxy_6_7_8_trimethoxyflavone	AKR1C1
869	5_2'_6'_trihydroxy_6_7_8_trimethoxyflavone	AKR1C3
870	5_2'_6'_trihydroxy_6_7_8_trimethoxyflavone	AKR1C4
871	5_2'_6'_trihydroxy_6_7_8_trimethoxyflavone	AKR1A1
872	5_2'_6'_trihydroxy_6_7_8_trimethoxyflavone	ABCB1
873	5_2'_6'_trihydroxy_6_7_8_trimethoxyflavone	CA2
874	5_2'_6'_trihydroxy_6_7_8_trimethoxyflavone	MAOA
875	5_2'_6'_trihydroxy_6_7_8_trimethoxyflavone	PIK3CG
876	5_2'_6'_trihydroxy_6_7_8_trimethoxyflavone	HSD17B2
877	5_2'_6'_trihydroxy_6_7_8_trimethoxyflavone	HSD17B1
878	5_2'_6'_trihydroxy_6_7_8_trimethoxyflavone	BCHE
879	5_2'_6'_trihydroxy_6_7_8_trimethoxyflavone	FLT3
880	5_2'_6'_trihydroxy_6_7_8_trimethoxyflavone	PIM1
881	5_2'_6'_trihydroxy_6_7_8_trimethoxyflavone	MMP3
882	5_2'_6'_trihydroxy_6_7_8_trimethoxyflavone	CA7
883	5_2'_6'_trihydroxy_6_7_8_trimethoxyflavone	AMY1A
884	5_2'_6'_trihydroxy_6_7_8_trimethoxyflavone	NOX4
885	5_2'_6'_trihydroxy_6_7_8_trimethoxyflavone	CYP19A1
886	5_2'_6'_trihydroxy_6_7_8_trimethoxyflavone	CDK6
887	5_2'_6'_trihydroxy_6_7_8_trimethoxyflavone	ARG1
888	5_2'_6'_trihydroxy_6_7_8_trimethoxyflavone	CA1
889	5_2'_6'_trihydroxy_6_7_8_trimethoxyflavone	MMP2
890	5_2'_6'_trihydroxy_6_7_8_trimethoxyflavone	CA9
891	5_2'_6'_trihydroxy_6_7_8_trimethoxyflavone	CBR1
892	5_2'_6'_trihydroxy_6_7_8_trimethoxyflavone	XDH
893	5_2'_6'_trihydroxy_6_7_8_trimethoxyflavone	APP
894	5_2'_6'_trihydroxy_6_7_8_trimethoxyflavone	GRK6
895	5_2'_6'_trihydroxy_6_7_8_trimethoxyflavone	TYR
896	5_2'_6'_trihydroxy_6_7_8_trimethoxyflavone	GUSB
897	5_2'_6'_trihydroxy_6_7_8_trimethoxyflavone	GSK3B
898	5_2'_6'_trihydroxy_6_7_8_trimethoxyflavone	ACHE
899	5_2'_6'_trihydroxy_6_7_8_trimethoxyflavone	EGFR
900	5_2'_6'_trihydroxy_6_7_8_trimethoxyflavone	SRC
901	5_2'_6'_trihydroxy_6_7_8_trimethoxyflavone	KDR
902	5_2'_6'_trihydroxy_6_7_8_trimethoxyflavone	PLK1
903	5_2'_6'_trihydroxy_6_7_8_trimethoxyflavone	TTR
904	5_2'_6'_trihydroxy_6_7_8_trimethoxyflavone	CFTR
905	5_2'_6'_trihydroxy_6_7_8_trimethoxyflavone	AKR1B10
906	5_2'_6'_trihydroxy_6_7_8_trimethoxyflavone	NAE1
907	5_2'_6'_trihydroxy_6_7_8_trimethoxyflavone	DAPK1
908	5_2'_6'_trihydroxy_6_7_8_trimethoxyflavone	NQO1
909	5_2'_6'_trihydroxy_6_7_8_trimethoxyflavone	CSNK2A1
910	5_2'_6'_trihydroxy_6_7_8_trimethoxyflavone	ALOX15
911	5_2'_6'_trihydroxy_6_7_8_trimethoxyflavone	AR
912	5_2'_6'_trihydroxy_6_7_8_trimethoxyflavone	PCSK7
913	5_2'_6'_trihydroxy_6_7_8_trimethoxyflavone	CYP2C9
914	5_2'_6'_trihydroxy_6_7_8_trimethoxyflavone	ABCC1
915	5_2'_6'_trihydroxy_6_7_8_trimethoxyflavone	PLA2G7
916	5_2'_6'_trihydroxy_6_7_8_trimethoxyflavone	MMP1
917	5_2'_6'_trihydroxy_6_7_8_trimethoxyflavone	ADAM17
918	5_2'_6'_trihydroxy_6_7_8_trimethoxyflavone	CD38
919	5_2'_6'_trihydroxy_6_7_8_trimethoxyflavone	CA13
920	5_2'_6'_trihydroxy_6_7_8_trimethoxyflavone	Ets1
921	5_2'_6'_trihydroxy_6_7_8_trimethoxyflavone	cysG
922	5_2'_6'_trihydroxy_6_7_8_trimethoxyflavone	Kics2
923	5_2'_6'_trihydroxy_6_7_8_trimethoxyflavone	taw3
924	5_2'_6'_trihydroxy_6_7_8_trimethoxyflavone	tmcA
925	5_2'_6'_trihydroxy_6_7_8_trimethoxyflavone	L2
926	5_2'_6'_trihydroxy_6_7_8_trimethoxyflavone	ECH1
927	5_2'_6'_trihydroxy_6_7_8_trimethoxyflavone	rnhA
928	5_2'_6'_trihydroxy_6_7_8_trimethoxyflavone	HI_0933
929	5_2'_6'_trihydroxy_6_7_8_trimethoxyflavone	MMP14
930	5_2'_6'_trihydroxy_6_7_8_trimethoxyflavone	EIF2B1
931	5_2'_6'_trihydroxy_6_7_8_trimethoxyflavone	PF0670
932	5_2'_6'_trihydroxy_6_7_8_trimethoxyflavone	dhp1
933	5_2'_6'_trihydroxy_6_7_8_trimethoxyflavone	glnS
934	5_2'_6'_trihydroxy_6_7_8_trimethoxyflavone	GAPG
935	5_2'_6'_trihydroxy_6_7_8_trimethoxyflavone	PPM2
936	5_2'_6'_trihydroxy_6_7_8_trimethoxyflavone	Tox
937	5_2'_6'_trihydroxy_6_7_8_trimethoxyflavone	top6A
938	5_2'_6'_trihydroxy_6_7_8_trimethoxyflavone	mazG
939	5_2'_6'_trihydroxy_6_7_8_trimethoxyflavone	botB
940	5_2'_6'_trihydroxy_6_7_8_trimethoxyflavone	darB
941	5_2'_6'_trihydroxy_6_7_8_trimethoxyflavone	hydA
942	5_2'_6'_trihydroxy_6_7_8_trimethoxyflavone	BRD7
943	5_2'_6'_trihydroxy_6_7_8_trimethoxyflavone	gag-pro-pol
944	5_2'_6'_trihydroxy_6_7_8_trimethoxyflavone	Hnrnpll
945	5_2'_6'_trihydroxy_6_7_8_trimethoxyflavone	ASS1
946	5_2'_6'_trihydroxy_6_7_8_trimethoxyflavone	CPSF3
947	5_2'_6'_trihydroxy_6_7_8_trimethoxyflavone	CLIC2
948	5_7_Dihydroxy_3'_4'_Dimethoxyflavone	MCL1
949	5_7_Dihydroxy_3'_4'_Dimethoxyflavone	ABCB1
950	5_7_Dihydroxy_3'_4'_Dimethoxyflavone	CYP1B1
951	5_7_Dihydroxy_3'_4'_Dimethoxyflavone	AKR1B1
952	5_7_Dihydroxy_3'_4'_Dimethoxyflavone	ADORA3
953	5_7_Dihydroxy_3'_4'_Dimethoxyflavone	CA7
954	5_7_Dihydroxy_3'_4'_Dimethoxyflavone	HSD17B2
955	5_7_Dihydroxy_3'_4'_Dimethoxyflavone	CA12
956	5_7_Dihydroxy_3'_4'_Dimethoxyflavone	CA4
957	5_7_Dihydroxy_3'_4'_Dimethoxyflavone	NOX4
958	5_7_Dihydroxy_3'_4'_Dimethoxyflavone	ADORA1
959	5_7_Dihydroxy_3'_4'_Dimethoxyflavone	CYP19A1
960	5_7_Dihydroxy_3'_4'_Dimethoxyflavone	HSD17B1
961	5_7_Dihydroxy_3'_4'_Dimethoxyflavone	PLG
962	5_7_Dihydroxy_3'_4'_Dimethoxyflavone	ABCC1
963	5_7_Dihydroxy_3'_4'_Dimethoxyflavone	ESR2
964	5_7_Dihydroxy_3'_4'_Dimethoxyflavone	APP
965	5_7_Dihydroxy_3'_4'_Dimethoxyflavone	XDH
966	5_7_Dihydroxy_3'_4'_Dimethoxyflavone	CA2
967	5_7_Dihydroxy_3'_4'_Dimethoxyflavone	SLC22A12
968	5_7_Dihydroxy_3'_4'_Dimethoxyflavone	OPRD1
969	5_7_Dihydroxy_3'_4'_Dimethoxyflavone	BACE1
970	5_7_Dihydroxy_3'_4'_Dimethoxyflavone	ADORA2A
971	5_7_Dihydroxy_3'_4'_Dimethoxyflavone	KIT
972	5_7_Dihydroxy_3'_4'_Dimethoxyflavone	ABCG2
973	5_7_Dihydroxy_3'_4'_Dimethoxyflavone	ALOX15
974	5_7_Dihydroxy_3'_4'_Dimethoxyflavone	ALOX12
975	5_7_Dihydroxy_3'_4'_Dimethoxyflavone	FLT3
976	5_7_Dihydroxy_3'_4'_Dimethoxyflavone	OPRM1
977	5_7_Dihydroxy_3'_4'_Dimethoxyflavone	CBR1
978	5_7_Dihydroxy_3'_4'_Dimethoxyflavone	NOS2
979	5_7_Dihydroxy_3'_4'_Dimethoxyflavone	ESR1
980	5_7_Dihydroxy_3'_4'_Dimethoxyflavone	AKT1
981	5_7_Dihydroxy_3'_4'_Dimethoxyflavone	CDK1
982	5_7_Dihydroxy_3'_4'_Dimethoxyflavone	F2
983	5_7_Dihydroxy_3'_4'_Dimethoxyflavone	PTGS2
984	5_7_Dihydroxy_3'_4'_Dimethoxyflavone	EGFR
985	5_7_Dihydroxy_3'_4'_Dimethoxyflavone	TYR
986	5_7_Dihydroxy_3'_4'_Dimethoxyflavone	MAOA
987	5_7_Dihydroxy_3'_4'_Dimethoxyflavone	MET
988	5_7_Dihydroxy_3'_4'_Dimethoxyflavone	ALOX5
989	5_7_Dihydroxy_3'_4'_Dimethoxyflavone	AVPR2
990	5_7_Dihydroxy_3'_4'_Dimethoxyflavone	IGF1R
991	5_7_Dihydroxy_3'_4'_Dimethoxyflavone	CA6
992	5_7_Dihydroxy_3'_4'_Dimethoxyflavone	AHR
993	5_7_Dihydroxy_3'_4'_Dimethoxyflavone	ESRRA
994	5_7_Dihydroxy_3'_4'_Dimethoxyflavone	ALK
995	5_7_Dihydroxy_3'_4'_Dimethoxyflavone	AMY1A
996	5_7_Dihydroxy_3'_4'_Dimethoxyflavone	ACHE
997	5_7_Dihydroxy_3'_4'_Dimethoxyflavone	NAE1
998	5_7_Dihydroxy_3'_4'_Dimethoxyflavone	PIK3CG
999	5_7_Dihydroxy_3'_4'_Dimethoxyflavone	PIM1
1000	5_7_Dihydroxy_3'_4'_Dimethoxyflavone	GSK3B
1001	5_7_Dihydroxy_3'_4'_Dimethoxyflavone	PKN1
1002	5_7_Dihydroxy_3'_4'_Dimethoxyflavone	CAMK2B
1003	5_7_Dihydroxy_3'_4'_Dimethoxyflavone	AXL
1004	5_7_Dihydroxy_3'_4'_Dimethoxyflavone	TERT
1005	5_7_Dihydroxy_3'_4'_Dimethoxyflavone	CXCR1
1006	5_7_Dihydroxy_3'_4'_Dimethoxyflavone	CDK5R1
1007	5_7_Dihydroxy_3'_4'_Dimethoxyflavone	ODC1
1008	5_7_Dihydroxy_3'_4'_Dimethoxyflavone	PTPRS
1009	5_7_Dihydroxy_3'_4'_Dimethoxyflavone	DAPK1
1010	5_7_Dihydroxy_3'_4'_Dimethoxyflavone	GPR35
1011	5_7_Dihydroxy_3'_4'_Dimethoxyflavone	CA9
1012	5_7_Dihydroxy_3'_4'_Dimethoxyflavone	MPG
1013	5_7_Dihydroxy_3'_4'_Dimethoxyflavone	AR
1014	5_7_Dihydroxy_3'_4'_Dimethoxyflavone	BCHE
1015	5_7_Dihydroxy_3'_4'_Dimethoxyflavone	DRD4
1016	5_7_Dihydroxy_3'_4'_Dimethoxyflavone	ST6GAL1
1017	5_7_Dihydroxy_3'_4'_Dimethoxyflavone	CCNB3
1018	5_7_Dihydroxy_3'_4'_Dimethoxyflavone	CDK2
1019	5_7_Dihydroxy_3'_4'_Dimethoxyflavone	KCNA3
1020	5_7_Dihydroxy_3'_4'_Dimethoxyflavone	AURKB
1021	5_7_Dihydroxy_3'_4'_Dimethoxyflavone	GLO1
1022	5_7_Dihydroxy_3'_4'_Dimethoxyflavone	MPO
1023	5_7_Dihydroxy_3'_4'_Dimethoxyflavone	PIK3R1
1024	5_7_Dihydroxy_3'_4'_Dimethoxyflavone	PYGL
1025	5_7_Dihydroxy_3'_4'_Dimethoxyflavone	CA1
1026	5_7_Dihydroxy_3'_4'_Dimethoxyflavone	SRC
1027	5_7_Dihydroxy_3'_4'_Dimethoxyflavone	PTK2
1028	5_7_Dihydroxy_3'_4'_Dimethoxyflavone	KDR
1029	5_7_Dihydroxy_3'_4'_Dimethoxyflavone	MMP13
1030	5_7_Dihydroxy_3'_4'_Dimethoxyflavone	MMP3
1031	5_7_Dihydroxy_3'_4'_Dimethoxyflavone	CA3
1032	5_7_Dihydroxy_3'_4'_Dimethoxyflavone	PLK1
1033	5_7_Dihydroxy_3'_4'_Dimethoxyflavone	MMP9
1034	5_7_Dihydroxy_3'_4'_Dimethoxyflavone	MMP2
1035	5_7_Dihydroxy_3'_4'_Dimethoxyflavone	CA14
1036	5_7_Dihydroxy_3'_4'_Dimethoxyflavone	CSNK2A1
1037	5_7_Dihydroxy_3'_4'_Dimethoxyflavone	NEK2
1038	5_7_Dihydroxy_3'_4'_Dimethoxyflavone	CA13
1039	5_7_Dihydroxy_3'_4'_Dimethoxyflavone	NEK6
1040	5_7_Dihydroxy_3'_4'_Dimethoxyflavone	PLA2G1B
1041	5_7_Dihydroxy_3'_4'_Dimethoxyflavone	CA5A
1042	5_7_Dihydroxy_3'_4'_Dimethoxyflavone	NUAK1
1043	5_7_Dihydroxy_3'_4'_Dimethoxyflavone	AKR1C2
1044	5_7_Dihydroxy_3'_4'_Dimethoxyflavone	AKR1C1
1045	5_7_Dihydroxy_3'_4'_Dimethoxyflavone	AKR1C3
1046	5_7_Dihydroxy_3'_4'_Dimethoxyflavone	AKR1C4
1047	5_7_Dihydroxy_3'_4'_Dimethoxyflavone	AKR1A1
1048	5_7_Dihydroxy_3'_4'_Dimethoxyflavone	SCN5A
1049	5_7_Dihydroxy_3'_4'_Dimethoxyflavone	PPARG
1050	5_7_Dihydroxy_3'_4'_Dimethoxyflavone	DPP4
1051	5_7_Dihydroxy_3'_4'_Dimethoxyflavone	MAPK14
1052	5_7_Dihydroxy_3'_4'_Dimethoxyflavone	HSP90AA1
1053	5_7_Dihydroxy_3'_4'_Dimethoxyflavone	CHEK1
1054	5_7_Dihydroxy_3'_4'_Dimethoxyflavone	PRKACA
1055	5_7_Dihydroxy_3'_4'_Dimethoxyflavone	PRSS1
1056	5_7_Dihydroxy_3'_4'_Dimethoxyflavone	compound-1OA2
1057	5_7_Dihydroxy_3'_4'_Dimethoxyflavone	compound-1OA1
1058	5_7_Dihydroxy_3'_4'_Dimethoxyflavone	CALM
1059	5_7_Dihydroxy_3'_4'_Dimethoxyflavone	Ets1
1060	5_7_Dihydroxy_3'_4'_Dimethoxyflavone	eapA
1061	5_7_Dihydroxy_3'_4'_Dimethoxyflavone	hydA
1062	5_7_Dihydroxy_3'_4'_Dimethoxyflavone	L2
1063	5_7_Dihydroxy_3'_4'_Dimethoxyflavone	pgi
1064	5_7_Dihydroxy_3'_4'_Dimethoxyflavone	SP_0314
1065	5_7_Dihydroxy_3'_4'_Dimethoxyflavone	FLNB
1066	5_7_Dihydroxy_3'_4'_Dimethoxyflavone	CDC33
1067	5_7_Dihydroxy_3'_4'_Dimethoxyflavone	syd
1068	5_7_Dihydroxy_3'_4'_Dimethoxyflavone	MJ0158
1069	5_7_Dihydroxy_3'_4'_Dimethoxyflavone	metG
1070	5_7_Dihydroxy_3'_4'_Dimethoxyflavone	top6A
1071	5_7_Dihydroxy_3'_4'_Dimethoxyflavone	VPS4
1072	5_7_Dihydroxy_3'_4'_Dimethoxyflavone	darB
1073	5_7_Dihydroxy_3'_4'_Dimethoxyflavone	NUP214
1074	5_7_Dihydroxy_3'_4'_Dimethoxyflavone	mnmA
1075	5_7_Dihydroxy_3'_4'_Dimethoxyflavone	Ucompound-145A
1076	5_7_Dihydroxy_3'_4'_Dimethoxyflavone	bphD
1077	Catalpol	BCL2
1078	Catalpol	DPP4
1079	Catalpol	SOD1
1080	Catalpol	CASP3
1081	Catalpol	F2
1082	Catalpol	NOS3
1083	Catalpol	CA2
1084	Catalpol	TREH
1085	Catalpol	FUCA1
1086	Catalpol	FOLH1
1087	Catalpol	AMY2A
1088	Catalpol	CA1
1089	Catalpol	CA12
1090	Catalpol	CA9
1091	Catalpol	ADA
1092	Catalpol	ADORA1
1093	Catalpol	ADORA2A
1094	Catalpol	HPRT1
1095	Catalpol	HK2
1096	Catalpol	HK1
1097	Catalpol	AKR1B1
1098	Catalpol	Ets1
1099	Catalpol	mgrA
1100	Catalpol	wecB
1101	Catalpol	IGHG1
1102	Catalpol	At5g02240
1103	Catalpol	dcp
1104	Catalpol	copG
1105	Catalpol	moxF
1106	Catalpol	bcd
1107	Catalpol	mhcA
1108	Catalpol	ANXB12
1109	Catalpol	RPO21
1110	Catalpol	KLK7
1111	Catalpol	KIFC1
1112	Catalpol	IMPDH
1113	Catalpol	amiD
1114	Catalpol	IGF1R
1115	Catalpol	cyaB2
1116	Catalpol	hydA
1117	Catalpol	ZNF692
1118	Catalpol	apeA
1119	Catalpol	BCKDHA
1120	Catalpol	mll3241
1121	Catalpol	ecoRVR
1122	Catalpol	psbA
1123	Catalpol	nrfG
1124	Catalpol	mfcompound-1
1125	Catalpol	adk
1126	Catalpol	SEC23A
1127	Catalpol	ldh1
1128	Catalpol	cmaA2
1129	Catalpol	aspA
1130	Catalpol	FLI1
1131	Catalpol	HN
1132	Catalpol	KYNU
1133	Catalpol	ackA
1134	Catalpol	DHX58
1135	Catalpol	B2m
1136	Catalpol	pac
1137	Catalpol	H2-Aa
1138	Catalpol	nadE
1139	Catalpol	PAX5
1140	Catalpol	Gstm2
1141	Catalpol	BACE2
1142	Catalpol	POT1
1143	Catalpol	dhp1
1144	Catalpol	rseB
1145	Catalpol	Flot2
1146	Catalpol	ACAD8
1147	Catalpol	cry1Aa
1148	Catalpol	ALOX12
1149	Catalpol	SEM1
1150	Catalpol	rib4
1151	Catalpol	tdk
1152	Catalpol	TAP42
1153	Catalpol	Fntb
1154	Catalpol	KAP95
1155	Catalpol	cysD
1156	Catalpol	hemB
1157	Catalpol	SSE1
1158	Catalpol	MBP1
1159	Catalpol	tigarb
1160	Catalpol	MAPK9
1161	Catalpol	Ubash3b
1162	Catalpol	dacB
1163	Catalpol	PATJ
1164	Catalpol	MT-CYB
1165	Catalpol	UAP1
1166	Catalpol	tfe
1167	Catalpol	DDX50
1168	Catalpol	glmU
1169	Catalpol	Crygs
1170	Catalpol	HA
1171	Catalpol	phyA
1172	Catalpol	DHRS4
1173	Catalpol	frdA
1174	Catalpol	Serpina6
1175	Catalpol	hel308
1176	Catalpol	USH1C
1177	Catalpol	ACADVL
1178	Catalpol	mazG
1179	Catalpol	Dag1
1180	Catalpol	gltA
1181	Catalpol	yxbC
1182	Catalpol	mukF
1183	Catalpol	SEC13
1184	Catalpol	GCN5
1185	Catalpol	TAB1
1186	Catalpol	PHKG1
1187	Catalpol	MTH_685
1188	Catalpol	rcompound-1
1189	Catalpol	FAS2
1190	Catalpol	CDH-1;
1191	Catalpol	HMGB2
1192	Catalpol	HSP82
1193	Catalpol	Segment-3
1194	Catalpol	CCNE1
1195	Catalpol	PPP1R9A
1196	Catalpol	ADH6
1197	Catalpol	narG
1198	Catalpol	MTH_1187
1199	Catalpol	glyQ
1200	Catalpol	murC
1201	Catalpol	ykoF
1202	Catalpol	act2
1203	Catalpol	Cgl2
1204	Catalpol	birA
1205	Catalpol	RORA
1206	Catalpol	DGCR8
1207	Catalpol	PREP1
1208	Catalpol	fccB
1209	Catalpol	PRKD2
1210	Catalpol	ureA
1211	Catalpol	Segment-7
1212	Catalpol	dnaA
1213	Catalpol	xthA
1214	Catalpol	Acox1
1215	Catalpol	RNF8
1216	Catalpol	dltA
1217	Catalpol	yesE
1218	Catalpol	yibA
1219	Catalpol	ampC
1220	Catalpol	Rabggta
1221	Catalpol	pyrC
1222	Catalpol	PMP2
1223	Catalpol	prfA
1224	Catalpol	RBP7
1225	catalposide	ESR1
1226	catalposide	PTGS2
1227	catalposide	CA2
1228	catalposide	DPP4
1229	catalposide	β-lactamase
1230	catalposide	AHA2
1231	catalposide	ALAD
1232	catalposide	TKL1
1233	catalposide	IGHG1
1234	catalposide	adk
1235	catalposide	upp
1236	catalposide	RPSA
1237	catalposide	KIFC1
1238	catalposide	ANXA6
1239	catalposide	ctaDII
1240	catalposide	cmaA2
1241	catalposide	F13A1
1242	catalposide	mll3241
1243	catalposide	nanA
1244	catalposide	BLVRA
1245	catalposide	B2m
1246	catalposide	HMRA1
1247	catalposide	gst
1248	catalposide	BIRC5
1249	catalposide	hydA
1250	catalposide	ptxA
1251	catalposide	DHRS4
1252	catalposide	CHI1
1253	catalposide	pac
1254	catalposide	Y10A
1255	catalposide	pvuIIM
1256	catalposide	sucA
1257	catalposide	murC
1258	catalposide	MJ0882
1259	catalposide	GBP1
1260	catalposide	VTC2
1261	catalposide	glyQ
1262	catalposide	nanK
1263	catalposide	MAPK9
1264	catalposide	nadE
1265	catalposide	STRBP
1266	catalposide	cagA
1267	catalposide	dcd
1268	catalposide	PPDK1
1269	catalposide	Fnta
1270	catalposide	purM
1271	catalposide	CSDE1
1272	catalposide	SF1
1273	catalposide	Ldhc
1274	catalposide	SRGAP2
1275	catalposide	UAP1
1276	catalposide	RAB31
1277	catalposide	Grik2
1278	catalposide	PRKCQ
1279	catalposide	KPNB1
1280	catalposide	phr
1281	catalposide	cycA
1282	catalposide	GRK2
1283	catalposide	thiC
1284	catalposide	FAS2
1285	catalposide	mukF
1286	catalposide	AZGP1
1287	catalposide	truB
1288	catalposide	RBP7
1289	catalposide	mnmA
1290	catalposide	avrPph3
1291	catalposide	uvsW
1292	catalposide	pelA
1293	catalposide	IMPDH
1294	catalposide	aspC
1295	catalposide	YPT31
1296	catalposide	DSL1
1297	catalposide	ung
1298	catalposide	tolC
1299	catalposide	NR1I3
1300	catalposide	TBC1D14
1301	catalposide	act2
1302	catalposide	aacC1
1303	catalposide	rhmD
1304	catalposide	mazG
1305	catalposide	SERPING1
1306	catalposide	VEGFA
1307	catalposide	glsA
1308	catalposide	Grin3a
1309	catalposide	aceA
1310	catalposide	Echs1
1311	catalposide	mtlD
1312	catalposide	puhA
1313	catalposide	oat2
1314	catalposide	sodC
1315	catalposide	dnaX
1316	catalposide	cdtA
1317	catalposide	MJ0130
1318	catalposide	ansA
1319	catalposide	ybhC
1320	catalposide	Esr2
1321	catalposide	PHKG1
1322	catalposide	Dag1
1323	catalposide	MKI67
1324	catalposide	VPS4B
1325	catalposide	VAOA
1326	catalposide	POLR2H
1327	catalposide	LDHB
1328	catalposide	PFF0160c
1329	catalposide	GTF2I
1330	catalposide	dacB
1331	catalposide	nudC
1332	catalposide	SMK1
1333	catalposide	UEVLD
1334	catalposide	ftr
1335	catalposide	RNF8
1336	catalposide	MAN1B1
1337	catalposide	CDC8
1338	catalposide	Ppp1r8
1339	catalposide	ALB
1340	catalposide	PDCD11
1341	catalposide	taw3
1342	catalposide	trpA
1343	catalposide	yqgF
1344	catalposide	NFAT5
1345	catalposide	AF_0103
1346	catalposide	rbcL
1347	catalposide	sufC
1348	catalposide	tnsA
1349	catalposide	DICER1
1350	catalposide	ssuD
1351	catalposide	pyrB
1352	catalposide	CCNE1
1353	catalposide	sqv-4
1354	catalposide	ADH6
1355	catalposide	MBP1
1356	catalposide	PH0461
1357	catalposide	xthA
1358	catalposide	RARB
1359	catalposide	ampC
1360	catalposide	Segment-7
1361	catalposide	ndkA
1362	catalposide	hbp
1363	catalposide	PMP2
1364	catalposide	aroD
1365	Geniposidic-acid	ADORA1
1366	Geniposidic-acid	SELP
1367	Geniposidic-acid	F2
1368	Geniposidic-acid	CA2
1369	Geniposidic-acid	PTGS2
1370	Geniposidic-acid	GABRA1
1371	Geniposidic-acid	IGHG1
1372	Geniposidic-acid	PRSS1
1373	Geniposidic-acid	GRIA2
1374	Geniposidic-acid	CPSF3
1375	Geniposidic-acid	glpT
1376	Geniposidic-acid	NUP214
1377	Geniposidic-acid	glnS
1378	Geniposidic-acid	surA
1379	Geniposidic-acid	dhp1
1380	Geniposidic-acid	ACAD8
1381	Geniposidic-acid	fabZ
1382	Geniposidic-acid	nthA
1383	Geniposidic-acid	aceE
1384	Geniposidic-acid	SEC23
1385	Geniposidic-acid	ALOX12
1386	Geniposidic-acid	pyrC
1387	Geniposidic-acid	POT1
1388	Geniposidic-acid	kaiC
1389	PicrosideII	ESR1
1390	PicrosideII	PTGS2
1391	PicrosideII	CA2
1392	PicrosideII	GSK3B
1393	PicrosideII	PRSS1
1394	PicrosideII	CCNA2
1395	PicrosideII	AHA2
1396	PicrosideII	IGHG1
1397	PicrosideII	rnz
1398	PicrosideII	KYNU
1399	PicrosideII	ptxA
1400	PicrosideII	trxB
1401	PicrosideII	PAX5
1402	PicrosideII	upp
1403	PicrosideII	guaC
1404	PicrosideII	copG
1405	PicrosideII	amiD
1406	PicrosideII	RPSA
1407	PicrosideII	IGF1R
1408	PicrosideII	KIFC1
1409	PicrosideII	hisC
1410	PicrosideII	mll3241
1411	PicrosideII	ANXA6
1412	PicrosideII	adk
1413	PicrosideII	nadE
1414	PicrosideII	yqgF
1415	PicrosideII	RNF8
1416	PicrosideII	pac
1417	PicrosideII	CHI1
1418	PicrosideII	TTR
1419	PicrosideII	glyQ
1420	PicrosideII	VTC2
1421	PicrosideII	murC
1422	PicrosideII	TBC1D14
1423	PicrosideII	IFNGR1
1424	PicrosideII	GBP1
1425	PicrosideII	MJ0882
1426	PicrosideII	GTF2I
1427	PicrosideII	sucA
1428	PicrosideII	MAPK9
1429	PicrosideII	dacB
1430	PicrosideII	frdA
1431	PicrosideII	hemB
1432	PicrosideII	pyrC
1433	PicrosideII	cysD
1434	PicrosideII	Ngly1
1435	PicrosideII	cagA
1436	PicrosideII	ARHGAP5
1437	PicrosideII	STRBP
1438	PicrosideII	Fnta
1439	PicrosideII	PPDK1
1440	PicrosideII	FES
1441	PicrosideII	UGP2
1442	PicrosideII	FAS2
1443	PicrosideII	RAB31
1444	PicrosideII	purM
1445	PicrosideII	nrfG
1446	PicrosideII	SRGAP2
1447	PicrosideII	act2
1448	PicrosideII	SERPING1
1449	PicrosideII	aspC
1450	PicrosideII	uvsW
1451	PicrosideII	GRK2
1452	PicrosideII	MJ0130
1453	PicrosideII	Ldhc
1454	PicrosideII	dcd
1455	PicrosideII	Tp53
1456	PicrosideII	DHRS4
1457	PicrosideII	thiC
1458	PicrosideII	yycE
1459	PicrosideII	NFAT5
1460	PicrosideII	PRKCQ
1461	PicrosideII	mnmA
1462	PicrosideII	PPP1R9A
1463	PicrosideII	RBP7
1464	PicrosideII	apeA
1465	PicrosideII	DSL1
1466	PicrosideII	phr
1467	PicrosideII	ansA
1468	PicrosideII	Blvra
1469	PicrosideII	ALB
1470	PicrosideII	ITK
1471	PicrosideII	Esr2
1472	PicrosideII	pelA
1473	PicrosideII	CSDE1
1474	PicrosideII	Sgms1
1475	PicrosideII	UAP1
1476	PicrosideII	avrPph3
1477	PicrosideII	Lif
1478	PicrosideII	aacC1
1479	PicrosideII	fccB
1480	PicrosideII	ndkA
1481	PicrosideII	VAOA
1482	PicrosideII	SF1
1483	PicrosideII	CHN2
1484	PicrosideII	IMPDH
1485	PicrosideII	KPNB1
1486	PicrosideII	MKI67
1487	PicrosideII	citE
1488	PicrosideII	rhmD
1489	PicrosideII	RUVBL1
1490	PicrosideII	sodC
1491	PicrosideII	coaE
1492	PicrosideII	sqv-4
1493	PicrosideII	Acox1
1494	PicrosideII	TM_0920
1495	PicrosideII	ghbA1
1496	PicrosideII	oat2
1497	PicrosideII	VPS4B
1498	PicrosideII	Segment-7
1499	PicrosideII	Rabggta
1500	PicrosideII	ACTA1
1501	PicrosideII	AZGP1
1502	PicrosideII	tig
1503	PicrosideII	cdtA
1504	PicrosideII	spt16
1505	PicrosideII	LDHB
1506	PicrosideII	sufU
1507	PicrosideII	CTH
1508	PicrosideII	aadK
1509	PicrosideII	TAB1
1510	PicrosideII	PDCD11
1511	PicrosideII	CAMK2A
1512	PicrosideII	MBP1
1513	PicrosideII	Grin3a
1514	PicrosideII	nanA
1515	PicrosideII	glmS
1516	PicrosideII	sodA
1517	PicrosideII	PMP2
1518	PicrosideII	dszB
1519	PicrosideII	hbp
1520	PicrosideII	coxS
1521	PicrosideII	nirK
1522	PicrosideII	aroD
1523	PicrosideII	SPON1
1524	PicrosideII	era
1525	PicrosideII	P
1526	PicrosideII	dsvA
1527	PicrosideII	mgsA
1528	PicrosideII	alr
1529	PicrosideII	tufA
1530	Verminoside	F2
1531	Verminoside	ESR1
1532	Verminoside	CA2
1533	Verminoside	GSK3B
1534	Verminoside	CDK2
1535	Verminoside	PRSS1
1536	Verminoside	CCNA2
1537	Verminoside	rex
1538	Verminoside	NUCB1
1539	Verminoside	regA
1540	Verminoside	GR
1541	Verminoside	KLK7
1542	Verminoside	pyrI
1543	Verminoside	rnz
1544	Verminoside	Gcm1
1545	Verminoside	nifD
1546	Verminoside	cat3
1547	Verminoside	PAX5
1548	Verminoside	MPN_423
1549	Verminoside	rhaM
1550	Verminoside	trxB
1551	Verminoside	L5
1552	Verminoside	IGHG1
1553	Verminoside	BLVRA
1554	Verminoside	TKL1
1555	Verminoside	adk
1556	Verminoside	RNF8
1557	Verminoside	pac
1558	Verminoside	nadE
1559	Verminoside	dcd
1560	Verminoside	murC
1561	Verminoside	CSDE1
1562	Verminoside	ndkA
1563	Verminoside	mdh
1564	Verminoside	GBP1
1565	Verminoside	cysD
1566	Verminoside	FAS2
1567	Verminoside	pvuIIM
1568	Verminoside	metXA
1569	Verminoside	STRBP
1570	Verminoside	TBC1D14
1571	Verminoside	MAPK9
1572	Verminoside	MBP1
1573	Verminoside	dacB
1574	Verminoside	cagA
1575	Verminoside	Sgms1
1576	Verminoside	PREP1
1577	Verminoside	AOC2
1578	Verminoside	CHI1
1579	Verminoside	SF1
1580	Verminoside	Esr2
1581	Verminoside	KIFC3
1582	Verminoside	thiC
1583	Verminoside	apeA
1584	Verminoside	Fzd8
1585	Verminoside	S100B
1586	Verminoside	psbA
1587	Verminoside	TPR
1588	Verminoside	isdC
1589	Verminoside	GSN
1590	Verminoside	RAB31
1591	Verminoside	yqgF
1592	Verminoside	fkbI
1593	Verminoside	scoA
1594	Verminoside	GRK2
1595	Verminoside	rbp3
1596	Verminoside	rsbU
1597	Verminoside	taw3
1598	Verminoside	PRKCQ
1599	Verminoside	PPP1R9A
1600	Verminoside	cycA
1601	Verminoside	Ngly1
1602	Verminoside	Fnta
1603	Verminoside	PA3967
1604	Verminoside	Alad
1605	Verminoside	AZGP1
1606	Verminoside	yedP
1607	Verminoside	DHRS4
1608	Verminoside	RARB
1609	Verminoside	ansA
1610	Verminoside	dsvA
1611	Verminoside	xynD
1612	Verminoside	dnaG
1613	Verminoside	truB
1614	Verminoside	aspC
1615	Verminoside	P
1616	Verminoside	KPNB1
1617	Verminoside	Cyb5r3
1618	Verminoside	ygaV
1619	Verminoside	aacC1
1620	Verminoside	SERPING1
1621	Verminoside	PHKG1
1622	Verminoside	spt16
1623	Verminoside	ftr
1624	Verminoside	lacZ
1625	Verminoside	Ppp1r8
1626	Verminoside	top6A
1627	Verminoside	puhA
1628	Verminoside	Grin3a
1629	Verminoside	Ldhc
1630	Verminoside	rbcL
1631	Verminoside	sodC
1632	Verminoside	mnmA
1633	Verminoside	DSL1
1634	Verminoside	pdhD
1635	Verminoside	UEVLD
1636	Verminoside	glyQ
1637	Verminoside	POLR2H
1638	Verminoside	TLR1
1639	Verminoside	nanK
1640	Verminoside	dapD
1641	Verminoside	IMPA1
1642	Verminoside	LI637
1643	Verminoside	nirK
1644	Verminoside	ruvA
1645	Verminoside	ACTA1
1646	Verminoside	PMP2
1647	Verminoside	dszB
1648	Verminoside	ZZZ3
1649	Verminoside	ARHGAP5
1650	Verminoside	hbp
1651	Verminoside	aroD
1652	Verminoside	FBP1
1653	Verminoside	hxlB
1654	Verminoside	PFE1050w
1655	Verminoside	GAL10
1656	Verproside	DEK
1657	Verproside	ctaDII
1658	Verproside	Dkk2
1659	Verproside	B2m
1660	Verproside	mdoG
1661	Verproside	upp
1662	Verproside	rnz
1663	Verproside	ALAD
1664	Verproside	srp54
1665	Verproside	IGHG1
1666	Verproside	IGF1R
1667	Verproside	AHA2
1668	Verproside	clr4
1669	Verproside	adk
1670	Verproside	apeA
1671	Verproside	guaC
1672	Verproside	oprM
1673	Verproside	KLK7
1674	Verproside	pcyA
1675	Verproside	BIRC5
1676	Verproside	mll3241
1677	Verproside	puhA
1678	Verproside	F13A1
1679	Verproside	mhcA
1680	Verproside	lacZ
1681	Verproside	glyQ
1682	Verproside	pac
1683	Verproside	pvuIIM
1684	Verproside	VTC2
1685	Verproside	nadE
1686	Verproside	FBP1
1687	Verproside	GTF2I
1688	Verproside	ptxA
1689	Verproside	Y10A
1690	Verproside	murC
1691	Verproside	thiC
1692	Verproside	MJ0882
1693	Verproside	GBP1
1694	Verproside	ruvB
1695	Verproside	CHI1
1696	Verproside	STRBP
1697	Verproside	MAPK9
1698	Verproside	PRKD2
1699	Verproside	SPEN
1700	Verproside	Ngly1
1701	Verproside	cagA
1702	Verproside	nanK
1703	Verproside	Grik2
1704	Verproside	SF1
1705	Verproside	tolC
1706	Verproside	act2
1707	Verproside	dcd
1708	Verproside	xynD
1709	Verproside	KPNB1
1710	Verproside	UAP1
1711	Verproside	pdhD
1712	Verproside	DHRS4
1713	Verproside	truB
1714	Verproside	FAS2
1715	Verproside	cycA
1716	Verproside	prfA
1717	Verproside	ansA
1718	Verproside	Ppp1r8
1719	Verproside	H2-Q7
1720	Verproside	ampC
1721	Verproside	RNF8
1722	Verproside	mnmA
1723	Verproside	UEVLD
1724	Verproside	SRGAP2
1725	Verproside	DSL1
1726	Verproside	Fnta
1727	Verproside	ftr
1728	Verproside	purM
1729	Verproside	RAB31
1730	Verproside	pvuIIR
1731	Verproside	LTF
1732	Verproside	mtlD
1733	Verproside	LDHB
1734	Verproside	IFNGR1
1735	Verproside	FET3
1736	Verproside	aacC1
1737	Verproside	phr
1738	Verproside	TAB1
1739	Verproside	SERPING1
1740	Verproside	SOT12
1741	Verproside	CDC8
1742	Verproside	dacB
1743	Verproside	ITK
1744	Verproside	AZGP1
1745	Verproside	malQ
1746	Verproside	mukF
1747	Verproside	sqv-4
1748	Verproside	Ubash3b
1749	Verproside	Dag1
1750	Verproside	SLC30A9
1751	Verproside	MBP1
1752	Verproside	ALK
1753	Verproside	oat2
1754	Verproside	CSDE1
1755	Verproside	PRKCQ
1756	Verproside	P
1757	Verproside	MKI67
1758	Verproside	sodC
1759	Verproside	VAOA
1760	Verproside	sspC
1761	Verproside	spt16
1762	Verproside	GCN5
1763	Verproside	IMPDH
1764	Verproside	coaE
1765	Verproside	sucA
1766	Verproside	uvsW
1767	Verproside	tig
1768	Verproside	RARB
1769	Verproside	POLR2H
1770	Verproside	aceA
1771	Verproside	GAREM1
1772	Verproside	Echs1
1773	Verproside	RAB30
1774	Verproside	UL42
1775	Verproside	Ldhc
1776	Verproside	cysJ
1777	Verproside	pot1
1778	Verproside	GLU1
1779	Verproside	SMK1
1780	Verproside	ssuD
1781	Verproside	Zpr1
1782	Verproside	rbp3
1783	Verproside	IMPA1
1784	Verproside	CAM1
1785	Verproside	PMP2
1786	Verproside	VAV3
1787	Verproside	ruvA
1788	Verproside	dszB
1789	Verproside	CSE1
1790	Verproside	aroD
1791	Verproside	nirK
1792	Verproside	BH3568
1793	protocatechuic-acid	CA2
1794	protocatechuic-acid	CA7
1795	protocatechuic-acid	CA1
1796	protocatechuic-acid	CA6
1797	protocatechuic-acid	CA12
1798	protocatechuic-acid	CA14
1799	protocatechuic-acid	CA9
1800	protocatechuic-acid	CA4
1801	protocatechuic-acid	CA3
1802	protocatechuic-acid	CA5B
1803	protocatechuic-acid	CA5A
1804	protocatechuic-acid	CA13
1805	protocatechuic-acid	FUT7
1806	protocatechuic-acid	SQLE
1807	protocatechuic-acid	LDHA
1808	protocatechuic-acid	LDHB
1809	protocatechuic-acid	TTR
1810	protocatechuic-acid	ESR2
1811	protocatechuic-acid	COMT
1812	protocatechuic-acid	BCL2L1
1813	protocatechuic-acid	IGF1R
1814	protocatechuic-acid	ALK
1815	protocatechuic-acid	SERPINE1
1816	protocatechuic-acid	AKR1C3
1817	protocatechuic-acid	GPR35
1818	protocatechuic-acid	ALB
1819	protocatechuic-acid	PTGS1
1820	protocatechuic-acid	ALOX5
1821	protocatechuic-acid	PTGS2
1822	protocatechuic-acid	MGAM
1823	protocatechuic-acid	MAOB
1824	protocatechuic-acid	LYZ
1825	protocatechuic-acid	cobT
1826	protocatechuic-acid	PRSS3
1827	protocatechuic-acid	PRKCA
1828	protocatechuic-acid	PRKCB
1829	protocatechuic-acid	PRKCG
1830	protocatechuic-acid	PRKCZ
1831	protocatechuic-acid	Ets1
1832	caffeic-acid	PTGS1
1833	caffeic-acid	ADRB1
1834	caffeic-acid	PTGS2
1835	caffeic-acid	ADRA2A
1836	caffeic-acid	ADRA2C
1837	caffeic-acid	ADRB2
1838	caffeic-acid	MAOB
1839	caffeic-acid	MAOA
1840	caffeic-acid	CTRB1
1841	caffeic-acid	CA2
1842	caffeic-acid	ALOX5
1843	caffeic-acid	CA7
1844	caffeic-acid	CA1
1845	caffeic-acid	CA6
1846	caffeic-acid	MMP9
1847	caffeic-acid	CA12
1848	caffeic-acid	MMP1
1849	caffeic-acid	MMP2
1850	caffeic-acid	PTPN1
1851	caffeic-acid	CA14
1852	caffeic-acid	CA9
1853	caffeic-acid	CA5B
1854	caffeic-acid	CA5A
1855	caffeic-acid	CA3
1856	caffeic-acid	AKR1B1
1857	caffeic-acid	ESR2
1858	caffeic-acid	CA4
1859	caffeic-acid	AKR1B10
1860	caffeic-acid	HCAR2
1861	caffeic-acid	MIF
1862	caffeic-acid	CA13
1863	caffeic-acid	NQO2
1864	caffeic-acid	TLR4
1865	caffeic-acid	ERBB2
1866	caffeic-acid	ESR1
1867	caffeic-acid	SLC6A2
1868	caffeic-acid	TTR
1869	caffeic-acid	MAPK1
1870	caffeic-acid	AKR1C3
1871	caffeic-acid	AKR1C4
1872	caffeic-acid	AKR1C2
1873	caffeic-acid	SYK
1874	caffeic-acid	APP
1875	caffeic-acid	EGFR
1876	caffeic-acid	FYN
1877	caffeic-acid	LCK
1878	caffeic-acid	PIK3CB
1879	caffeic-acid	CYP1A2
1880	caffeic-acid	CYP2C9
1881	caffeic-acid	CYP3A4
1882	caffeic-acid	CYP2C19
1883	caffeic-acid	PIK3CA
1884	caffeic-acid	ELANE
1885	caffeic-acid	F3
1886	caffeic-acid	HSD11B1
1887	caffeic-acid	NFE2L2
1888	caffeic-acid	STAT3
1889	caffeic-acid	surA
1890	ethyl-caffeate	CA2
1891	ethyl-caffeate	CA7
1892	ethyl-caffeate	CA1
1893	ethyl-caffeate	CA12
1894	ethyl-caffeate	CA14
1895	ethyl-caffeate	CA9
1896	ethyl-caffeate	AKR1B1
1897	ethyl-caffeate	ALOX5
1898	ethyl-caffeate	MAOB
1899	ethyl-caffeate	MMP9
1900	ethyl-caffeate	MMP1
1901	ethyl-caffeate	MMP2
1902	ethyl-caffeate	EGFR
1903	ethyl-caffeate	CA6
1904	ethyl-caffeate	AKR1B10
1905	ethyl-caffeate	PTPN1
1906	ethyl-caffeate	CA5B
1907	ethyl-caffeate	CA5A
1908	ethyl-caffeate	LCK
1909	ethyl-caffeate	FYN
1910	ethyl-caffeate	AKR1C4
1911	ethyl-caffeate	AKR1C2
1912	ethyl-caffeate	ESR1
1913	ethyl-caffeate	ESR2
1914	ethyl-caffeate	PTGS1
1915	ethyl-caffeate	SLC6A2
1916	ethyl-caffeate	ERBB2
1917	ethyl-caffeate	FLT1
1918	ethyl-caffeate	FLT4
1919	ethyl-caffeate	PDGFRA
1920	ethyl-caffeate	AURKB
1921	ethyl-caffeate	KDR
1922	ethyl-caffeate	AURKC
1923	ethyl-caffeate	AURKA
1924	ethyl-caffeate	CA4
1925	ethyl-caffeate	GUSB
1926	ethyl-caffeate	PLAA
1927	ethyl-caffeate	TTR
1928	ethyl-caffeate	MET
1929	ethyl-caffeate	AKR1C3
1930	ethyl-caffeate	CA13
1931	ethyl-caffeate	ELANE
1932	ethyl-caffeate	CDK4
1933	ethyl-caffeate	CDK2
1934	ethyl-caffeate	ST6GAL1
1935	ethyl-caffeate	TMIGD3
1936	ethyl-caffeate	ALPL
1937	ethyl-caffeate	PARP1
1938	ethyl-caffeate	TNKS2
1939	ethyl-caffeate	TNKS
1940	ethyl-caffeate	ALPG
1941	ethyl-caffeate	DAO
1942	ethyl-caffeate	MAPK1
1943	ethyl-caffeate	MIF
1944	ethyl-caffeate	ADORA1
1945	ethyl-caffeate	GRM4
1946	ethyl-caffeate	CA3
1947	ethyl-caffeate	HDAC4
1948	ethyl-caffeate	CBFB
1949	ethyl-caffeate	RPS6KB2
1950	ethyl-caffeate	CDC25A
1951	ethyl-caffeate	ADORA2A
1952	ethyl-caffeate	CDK5R1
1953	ethyl-caffeate	GRK6
1954	ethyl-caffeate	XDH
1955	ethyl-caffeate	PDPK1
1956	ethyl-caffeate	GSK3B
1957	ethyl-caffeate	ALOX15B
1958	ethyl-caffeate	RET
1959	ethyl-caffeate	CYP11B2
1960	ethyl-caffeate	GPR84
1961	ethyl-caffeate	DYRK1A
1962	ethyl-caffeate	DYRK1B
1963	ethyl-caffeate	PTGS2
1964	ethyl-caffeate	ADRB2
1965	ethyl-caffeate	ACX1
1966	ethyl-caffeate	mgsA
1967	ethyl-caffeate	CUEDC1
1968	ethyl-caffeate	At3g57050
1969	ethyl-caffeate	ARAP2
1970	ethyl-caffeate	nrdD
1971	ethyl-caffeate	syd
1972	ethyl-caffeate	ZKSCAN5
1973	ethyl-caffeate	dorA
1974	ethyl-caffeate	rpmG
1975	ethyl-caffeate	CHKB
1976	ethyl-caffeate	eif2b
1977	ethyl-caffeate	USH1C
1978	ethyl-caffeate	rpmB
1979	ethyl-caffeate	ydcF
1980	ferulic-acid	PTGS1
1981	ferulic-acid	PTGS2
1982	ferulic-acid	NOS3
1983	ferulic-acid	ADRA2A
1984	ferulic-acid	SLC6A2
1985	ferulic-acid	ADRA1A
1986	ferulic-acid	ADRA2B
1987	ferulic-acid	SLC6A3
1988	ferulic-acid	ADRB2
1989	ferulic-acid	PLAU
1990	ferulic-acid	HSP90AA1
1991	ferulic-acid	LTA4H
1992	ferulic-acid	MAOB
1993	ferulic-acid	MAOA
1994	ferulic-acid	PRKACA
1995	ferulic-acid	CTRB1
1996	ferulic-acid	CA2
1997	ferulic-acid	CA7
1998	ferulic-acid	CA1
[truncated: 3,075 more rows]

## Sheet: 3
Table.S3 GO enrichement
The top 100 Biological Processs with lowest qvalue
No	ID	Description	GeneRatio	BgRatio	pvalue	p.adjust	qvalue	geneID	Count	Enrichment.Score	Fold.Enrichment
1	GO:0009410	response to xenobiotic stimulus	84/762	462/18723	9.37979e-32	5.28645e-28	2.56118e-28	STAT3/STAT1/CXCR4/JUN/LCK/IL10/CHUK/PTGS2/CASP3/CDK1/SOD1/SNCA/CYP1A1/CD38/RET/SOD2/CYP2C9/NFE2L2/NOS2/ADA/ABCB1/GSTP1/ADAM17/CYP1A2/CYP1B1/HMOX1/CYP3A4/ARG1/AHR/NPC1/MAOB/PNP/EPHX1/PDE4A/PDE4B/HDAC1/FYN/MDM2/NTRK1/HDAC2/HDAC4/NCOA1/HNF4A/ITGA2/CDKN1A/RB1/PTK2B/SLC6A4/FABP3/ADORA2A/DRD2/COMT/LDHA/GRIN1/VAV3/CYP2A6/CBR1/VEGFB/HTR2A/CYP2C19/NQO1/FBP1/BCHE/BLMH/NR1I2/AOC2/ADRA1A/SLC6A2/GRM2/MGMT/PGF…	84	31.0278	4.46743
2	GO:0070482	response to oxygen levels	72/762	347/18723	4.45823e-31	1.25633e-27	6.08666e-28	TP53/CXCR4/AKT1/THBS1/CASP1/HIF1A/DPP4/PLAT/PTGS2/CASP3/MMP2/LMNA/MTOR/CYP1A1/CD38/TEK/EDNRA/SOD2/NFE2L2/NOS2/PRKCE/NAMPT/ADA/ADAM17/S100B/HMOX1/CASR/MB/ROCK2/EP300/HDAC1/CBL/MDM2/HDAC2/ITGA2/CDK4/CDKN1A/RAF1/F7/MMP14/PIN1/PTK2B/SLC6A4/DRD2/NOX4/SLC2A1/LDHA/CCNA2/NPPA/VEGFB/SCN2A/ADORA1/FABP1/MDM4/CAPN2/EGLN3/HK2/USP19/PDLIM1/PGF/RORA/OPRD1/CHRNA4/EGLN1/ALAD/P2RX3/POLB/AHCY/SLC29A1/CITED2/SLC2A4/…	72	30.3508	5.09828
3	GO:0033674	positive regulation of kinase activity	83/762	467/18723	1.1978e-30	2.25027e-27	1.09021e-27	TLR4/HSP90AA1/JAK2/LRRK2/AKT1/TNF/LTF/PIK3CA/SYK/THBS1/IL2/FGF2/TLR9/F2/IL4/KDR/ELANE/IFNG/KIT/MET/FGFR1/FPR2/PDGFRA/PRKCD/PTPRC/SNCA/MTOR/ACE/PIK3CG/ADRB2/RET/GCG/TEK/ADAM17/PLA2G1B/IGF1R/CALM1/TAB1/NTRK1/PTK2/FGF1/PPP2CA/INSR/NTRK3/CCND1/CDKN1A/AXL/ALK/PDPK1/PTK2B/EPHA2/PRKCZ/FLT3/DRD2/NOX4/VAV3/PTPN1/P2RY12/MAP3K5/EPHA1/ADRA2A/RANBP2/CDK5/EPHA4/HTR2A/ADORA1/ADRA2C/GRM5/EPHB2/ERN1/ADRA1A/EPHA3/…	83	29.9216	4.36698
4	GO:0018105	peptidyl-serine phosphorylation	68/762	315/18723	1.71734e-30	2.26345e-27	1.09659e-27	HSP90AA1/IL6/APP/LRRK2/AKT1/TNF/PIK3CA/SYK/MAPK1/GSK3B/CHUK/IFNG/MAPK3/IKBKB/TBK1/PTGS2/MAPK14/CDK1/PRKCD/SNCA/MAPK8/MTOR/MIF/RET/GCG/PRKCQ/BRAF/PRKCE/TOP1/ROCK2/PDE4D/PRKCA/PRKDC/CSNK2A1/PRKACA/PLK1/CDK2/MAPK9/AURKB/AURKA/HDAC6/NTRK3/RAF1/CSNK2A2/PDPK1/PRKCZ/GSK3A/GRK2/CAMK2D/RPS6KA1/CDK5/CAMK2A/RPS6KB1/PRKCG/CSNK1G2/ERN1/PKN2/DYRK1B/TTK/MAPKAPK2/RPS6KB2/AURKC/TNKS/OPRD1/PRKD2/PKN1/CDK5R1/RPS6KA6	68	29.7651	5.30419
5	GO:0018108	peptidyl-tyrosine phosphorylation	74/762	375/18723	2.00803e-30	2.26345e-27	1.09659e-27	TP53/JAK2/IL6/JAK1/APP/TNF/LCK/SYK/IL2/IL4/KDR/IFNG/MAPK3/KIT/IL6ST/MET/FGFR1/PDGFRA/ZAP70/BTK/PRKCD/PTPRC/EIF2AK2/MTOR/ACE/MIF/RET/TEK/PRKCE/ADAM17/ACVR1/PTPN11/HDAC1/FYN/CBL/PTPN6/IGF1R/NTRK1/PTK2/HDAC2/PPP2CA/INSR/NRP1/NTRK3/AXL/ALK/PTK2B/EPHA2/PRKCZ/FLT3/NOX4/PTPN1/EPHA1/ADRA2A/EPHA4/HTR2A/PTPN2/ADORA1/GRM5/WEE1/EPHB2/DYRK1B/ADRA1A/EPHA3/TTK/EPHA7/MATK/CAMKK2/EPHA6/EPHB3/EPHA8/EPHB1/CLK4/EPHB6	74	29.6972	4.84865
6	GO:0018212	peptidyl-tyrosine modification	74/762	378/18723	3.45527e-30	3.24565e-27	1.57245e-27	TP53/JAK2/IL6/JAK1/APP/TNF/LCK/SYK/IL2/IL4/KDR/IFNG/MAPK3/KIT/IL6ST/MET/FGFR1/PDGFRA/ZAP70/BTK/PRKCD/PTPRC/EIF2AK2/MTOR/ACE/MIF/RET/TEK/PRKCE/ADAM17/ACVR1/PTPN11/HDAC1/FYN/CBL/PTPN6/IGF1R/NTRK1/PTK2/HDAC2/PPP2CA/INSR/NRP1/NTRK3/AXL/ALK/PTK2B/EPHA2/PRKCZ/FLT3/NOX4/PTPN1/EPHA1/ADRA2A/EPHA4/HTR2A/PTPN2/ADORA1/GRM5/WEE1/EPHB2/DYRK1B/ADRA1A/EPHA3/TTK/EPHA7/MATK/CAMKK2/EPHA6/EPHB3/EPHA8/EPHB1/CLK4/EPHB6	74	29.4615	4.81017
7	GO:0018209	peptidyl-serine modification	69/762	338/18723	2.35487e-29	1.6729e-26	8.10487e-27	HSP90AA1/IL6/APP/LRRK2/AKT1/TNF/PIK3CA/SYK/MAPK1/GSK3B/CHUK/IFNG/MAPK3/IKBKB/TBK1/PTGS2/MAPK14/CDK1/PARP1/PRKCD/SNCA/MAPK8/MTOR/MIF/RET/GCG/PRKCQ/BRAF/PRKCE/TOP1/ROCK2/PDE4D/PRKCA/PRKDC/CSNK2A1/PRKACA/PLK1/CDK2/MAPK9/AURKB/AURKA/HDAC6/NTRK3/RAF1/CSNK2A2/PDPK1/PRKCZ/GSK3A/GRK2/CAMK2D/RPS6KA1/CDK5/CAMK2A/RPS6KB1/PRKCG/CSNK1G2/ERN1/PKN2/DYRK1B/TTK/MAPKAPK2/RPS6KB2/AURKC/TNKS/OPRD1/PRKD2/PKN1/CDK5R1/…	69	28.628	5.01595
8	GO:0046777	protein autophosphorylation	57/762	227/18723	2.45234e-29	1.6729e-26	8.10487e-27	JAK2/LRRK2/AKT1/SYK/GSK3B/KDR/MAPK3/KIT/FGFR1/PDGFRA/ZAP70/BTK/PTPRC/EIF2AK2/MTOR/ACE/TEK/PIM2/FYN/IGF1R/CALM1/NTRK1/PTK2/PRKACA/AURKB/AURKA/INSR/ALK/ACVR1B/PDPK1/PTK2B/FLT3/CAMK2D/TRIM24/EPHA1/CDK5/EPHA4/CAMK2B/CAMK2A/GRK5/NEK2/STK26/PRKCG/CSNK1G2/PIM1/ERN1/DYRK1B/TTK/MAPKAPK2/EPHA7/DAPK3/CAMKK2/PRKD2/EPHB3/EPHA8/EPHB1/CLK4	57	28.6104	6.16978
9	GO:0008202	steroid metabolic process	67/762	319/18723	2.67142e-29	1.6729e-26	8.10487e-27	APP/ESR1/TNF/NFKB1/IL4/IFNG/KIT/PDGFRA/SOD1/CFTR/CYP1A1/GC/AGTR1/CYP2C9/CYP1A2/CYP1B1/CYP3A4/G6PD/SERPINA6/SHH/NPC1/NR1H4/CYP19A1/FGF1/LIPC/RXRA/COMT/HSD17B14/CYP2A6/SREBF2/CYP2C19/GBA/SF1/HSD17B10/NR1I2/ACADVL/FDPS/ASAH1/HSD11B1/RORA/CES1/GBA2/UGT2B7/HSD17B2/RORC/ACLY/EBP/AKR1C3/STS/HMGCR/CYP11B2/HSD17B1/EPHX2/HSD17B3/AKR1C2/SQLE/FDFT1/NPC1L1/SCP2/SRD5A2/CYP26A1/HSD11B2/AKR1C1/SRD5A1/LIPA/AKR1C4…	67	28.5733	5.16065
10	GO:0036293	response to decreased oxygen levels	67/762	322/18723	4.8138e-29	2.71306e-26	1.31442e-26	TP53/CXCR4/AKT1/THBS1/CASP1/HIF1A/DPP4/PLAT/PTGS2/CASP3/MMP2/LMNA/MTOR/CYP1A1/CD38/TEK/EDNRA/SOD2/NFE2L2/NOS2/PRKCE/NAMPT/ADA/ADAM17/S100B/HMOX1/CASR/MB/ROCK2/EP300/CBL/MDM2/ITGA2/RAF1/F7/MMP14/PIN1/PTK2B/SLC6A4/DRD2/NOX4/SLC2A1/LDHA/CCNA2/NPPA/VEGFB/SCN2A/ADORA1/FABP1/MDM4/CAPN2/EGLN3/HK2/USP19/PDLIM1/PGF/RORA/OPRD1/CHRNA4/EGLN1/ALAD/P2RX3/AHCY/SLC29A1/CITED2/SLC2A4/HSD11B2	67	28.3175	5.11257
11	GO:0001666	response to hypoxia	65/762	307/18723	1.15965e-28	5.94162e-26	2.87859e-26	TP53/CXCR4/AKT1/THBS1/CASP1/HIF1A/DPP4/PLAT/PTGS2/CASP3/MMP2/LMNA/MTOR/CYP1A1/CD38/TEK/EDNRA/SOD2/NFE2L2/NOS2/PRKCE/ADA/ADAM17/S100B/HMOX1/CASR/MB/ROCK2/EP300/MDM2/ITGA2/RAF1/F7/MMP14/PIN1/PTK2B/SLC6A4/DRD2/NOX4/SLC2A1/LDHA/CCNA2/NPPA/VEGFB/SCN2A/ADORA1/FABP1/MDM4/CAPN2/EGLN3/HK2/USP19/PDLIM1/PGF/RORA/OPRD1/CHRNA4/EGLN1/ALAD/P2RX3/AHCY/SLC29A1/CITED2/SLC2A4/HSD11B2	65	27.9357	5.2023
12	GO:0097305	response to alcohol	57/762	253/18723	1.04165e-26	4.89229e-24	2.37022e-24	STAT3/AKT1/CTNNB1/IL2/CASP8/CDK1/SOD1/PARP1/CFTR/SOD2/PRKCE/GSTP1/G6PD/AHR/MAOB/RBP4/PTGER4/HPGD/FYN/CBL/CALM1/MDM2/HDAC2/BCL2L1/CDK4/NTRK3/CCND1/OPRM1/CDKN1A/F7/PTK2B/RARA/DRD2/GRIN1/TUFM/NQO1/CNR1/ACACA/ADH6/BLM/DRD4/MGMT/CES1/CPT1A/AVPR1A/TYMS/AKR1C3/HMGCR/ALAD/POLB/TBXAS1/PTGFR/SLC2A4/AKR1C2/GLRA1/CA3/P2RY4	57	25.9823	5.53573
13	GO:0000302	response to reactive oxygen species	53/762	222/18723	3.36341e-26	1.45817e-23	7.06453e-24	STAT1/IL6/LRRK2/AKT1/JUN/MMP9/MPO/MAPK1/IL10/CHUK/HIF1A/MAPK3/MET/CASP3/PDGFRA/MMP2/CDK1/BTK/SOD1/PRKCD/MAPK8/DHFR/SOD2/NFE2L2/ADA/GSTP1/CYP1B1/HMOX1/MB/ARG1/NOS3/PTPN11/FYN/MDM2/HDAC2/MAPK9/HDAC6/AXL/PTK2B/LDHA/SIGMAR1/KDM6B/MAP3K5/NQO1/FABP1/CAPN2/STK26/ERN1/PTPRN/CAMKK2/SPHK1/AKR1C3/PDK2	53	25.4732	5.86602
14	GO:0050878	regulation of body fluid levels	68/762	379/18723	1.81142e-25	7.18444e-23	3.48072e-23	TLR4/JAK2/IL6/PIK3CA/LCK/CD40LG/SYK/THBS1/F2/PIK3CB/HIF1A/PLG/IL6ST/MET/PLAT/SELP/MAPK14/PDGFRA/PRKCD/CFTR/PIK3CG/SERPINC1/PRKCQ/NFE2L2/PRKCE/ADA/NR1H3/NR1H2/SHH/NOS3/PTPN6/PRKCA/PRKACA/F10/NCOA1/HNF4A/ITGA2/CCND1/TFPI/AXL/FGA/F7/ITGA2B/EDNRB/ADORA2A/DRD2/VAV3/ANXA8/P2RY12/ADRA2A/ADORA1/GBA/ADRA2C/PLA2G4A/CLIC1/EPHB2/HK2/FAP/FLI1/ADRA2B/F13A1/P2RY2/CYP11B2/ALOX12/SLC29A1/CHRM1/HSD11B2/DHODH	68	24.742	4.40849
15	GO:0006979	response to oxidative stress	74/762	446/18723	1.91211e-25	7.18444e-23	3.48072e-23	TP53/TLR4/STAT1/JAK2/IL6/APP/LRRK2/AKT1/JUN/MMP9/CTNNB1/MPO/MAPK1/IL10/CHUK/HIF1A/MAPK3/MMP3/MET/PTGS2/CASP3/PDGFRA/MMP2/CDK1/BTK/SOD1/PARP1/PRKCD/SNCA/MAPK8/CD38/DHFR/SOD2/NFE2L2/ADA/GSTP1/CYP1B1/HMOX1/G6PD/MB/ARG1/NOS3/ALOX5/PTPN11/HDAC1/FYN/MDM2/HDAC2/MAPK9/HDAC6/AXL/MMP14/PTK2B/MCL1/LDHA/SIGMAR1/KDM6B/MAP3K5/NQO1/FABP1/CAPN2/STK26/ERN1/PDLIM1/MGMT/PTPRN/CAMKK2/CHRNA4/SPHK1/AKR1C3/ALAD/HAO1/PD…	74	24.7185	4.07678
16	GO:0031667	response to nutrient levels	75/762	474/18723	1.86951e-24	6.58536e-22	3.19047e-22	TP53/ALB/STAT1/LRRK2/AKT1/JUN/MPO/MAPK1/MAPK3/PTGS2/SOD1/MAPK8/EIF2AK2/MTOR/CYP1A1/ADRB2/SERPINC1/SOD2/NFE2L2/NAMPT/ADA/GSTP1/HMOX1/CASR/G6PD/ARG1/NR1H2/NR1H4/ALPL/CBL/MDM2/NTRK1/MMP7/NCOA1/ITGA2/CCND1/OPRM1/CDKN1A/F7/RARA/SLC6A4/COMT/SLC2A1/LDHA/TRIM24/SREBF2/MAP3K5/ADRB1/ASNS/GBA/NQO1/RPS6KB1/GHSR/CNR1/STK26/BCHE/PRKCG/PIM1/MGMT/TNKS/CPT1A/TYMS/AKR1C3/HMGCR/ALAD/SLC16A1/AHCY/PDK2/ARSB/LIPG/CYP2…	75	23.7283	3.8878
17	GO:0002237	response to molecule of bacterial origin	65/762	363/18723	2.48125e-24	8.22607e-22	3.98536e-22	TLR4/JAK2/IL6/AKT1/TNF/LTF/JUN/MPO/MAPK1/CASP1/IL10/CASP8/NFKB1/TLR9/ELANE/CHUK/MAPK3/NFKBIA/PTGS2/CASP3/SELP/MAPK14/TLR1/SELE/SNCA/MAPK8/CYP1A1/SOD2/NOS2/PRKCE/GSTP1/ADAM17/CYP1A2/NR1H3/PTPN22/ARG1/MAOB/NOS3/PTAFR/ALPL/PDE4B/PTGER4/HPGD/HDAC1/PRKCA/HDAC2/CDK4/OPRM1/TFPI/AXL/RARA/EDNRB/COMT/PTGER1/GHSR/NR4A1/CNR1/CAPN2/TRIM5/MAPKAPK2/ALAD/PTGES/PTGFR/PLAA/KMO	65	23.6053	4.39974
18	GO:0032496	response to lipopolysaccharide	63/762	343/18723	3.12999e-24	9.80034e-22	4.74806e-22	TLR4/JAK2/IL6/AKT1/TNF/LTF/JUN/MPO/MAPK1/CASP1/IL10/CASP8/NFKB1/ELANE/CHUK/MAPK3/NFKBIA/PTGS2/CASP3/SELP/MAPK14/SELE/SNCA/MAPK8/CYP1A1/SOD2/NOS2/PRKCE/GSTP1/ADAM17/CYP1A2/NR1H3/PTPN22/ARG1/MAOB/NOS3/PTAFR/ALPL/PDE4B/PTGER4/HPGD/HDAC1/PRKCA/HDAC2/CDK4/OPRM1/TFPI/AXL/RARA/EDNRB/COMT/PTGER1/GHSR/NR4A1/CNR1/CAPN2/TRIM5/MAPKAPK2/ALAD/PTGES/PTGFR/PLAA/KMO	63	23.5045	4.51302
19	GO:0062197	cellular response to chemical stress	62/762	337/18723	6.69686e-24	1.9865e-21	9.62419e-22	TP53/TLR4/JAK2/IL6/LRRK2/AKT1/JUN/PIK3CA/MMP9/CTNNB1/MPO/MAPK1/IL10/CHUK/HIF1A/MAPK3/MMP3/MET/PTGS2/CASP3/PDGFRA/MMP2/CDK1/BTK/SOD1/PARP1/PRKCD/SNCA/MAPK8/DHFR/SOD2/NFE2L2/CYP1B1/HMOX1/G6PD/ARG1/NOS3/ALOX5/PTPN11/HDAC1/FYN/MDM2/HDAC2/MAPK9/HDAC6/AXL/SLC2A1/MCL1/SIGMAR1/KDM6B/MAP3K5/SCN2A/NQO1/FABP1/STK26/ERN1/MGMT/CAMKK2/SPHK1/AKR1C3/PDK2/SLC2A4	62	23.1741	4.52046
20	GO:0032103	positive regulation of response to external stimulus	70/762	427/18723	8.56044e-24	2.41233e-21	1.16873e-21	TLR4/HSP90AA1/CXCR4/JAK2/IL6/APP/LRRK2/TNF/CCR1/SYK/MAPK1/THBS1/IL2/FGF2/TLR9/F2/IL4/KDR/RAC1/IFNG/PLG/MAPK3/IKBKB/TBK1/IL6ST/MET/FGFR1/NFKBIA/PTGS2/FPR2/BTK/MMP8/SNCA/TLR8/PIK3CG/PLA2G2A/AGTR1/ADAM17/S1PR1/CASR/CTSC/MMP12/ARG1/PTGER4/EP300/FYN/PRKCA/C3AR1/PTK2/PRKDC/NRP1/ITGA2/NTRK3/OPRM1/F7/PTK2B/KLK5/ADAM10/P2RY12/NPPA/VEGFB/GHSR/P2RX4/CNR1/FABP4/TRIM5/DHX58/PGF/PRKD2/KLK7	70	23.0675	4.02801
21	GO:0023061	signal release	73/762	463/18723	1.00073e-23	2.5695e-21	1.24487e-21	JAK2/IL6/LRRK2/TNF/SYK/GSK3B/RAC1/IFNG/HIF1A/DPP4/BTK/SNCA/CFTR/CD38/GCG/AGTR1/PLA2G10/NOS2/PRKCE/CASR/HTR1A/NR1H4/CYP19A1/MAOB/ALOX5/RBP4/PTPN11/HDAC1/CALM1/HNF4A/OPRM1/RAF1/FGA/SLC6A4/ITSN1/ADORA2A/DRD2/KDM5B/P2RY12/ADRA2A/CDK5/NPPA/HTR2A/ADORA1/CAMK2A/ADRA2C/PLA2G4A/GHSR/P2RX4/NR4A1/CNR1/PRKCG/ADRA1A/GRM2/PPP1R9A/ADRA2B/PTPRN/CPT1A/PPT1/SSTR5/CHRNA4/FFAR1/GRM4/HMGCR/MTNR1B/PTGES/SLC16A1/HCAR2/…	73	22.9997	3.87402
22	GO:0070997	neuron death	64/762	361/18723	1.003e-23	2.5695e-21	1.24487e-21	TP53/TLR4/STAT3/JAK2/APP/LRRK2/AKT1/TNF/JUN/PIK3CA/CTNNB1/GSK3B/IL10/CASP8/IFNG/HIF1A/TBK1/CASP3/SOD1/PARP1/SNCA/MTOR/SOD2/NAMPT/HMOX1/G6PD/HDAC1/FYN/CBL/NTRK1/HDAC4/BCL2L1/NRP1/AXL/RB1/PIN1/PDPK1/PTK2B/GSK3A/ADORA2A/MCL1/SIGMAR1/CASP7/MAP3K5/CDK5/SCN2A/ADORA1/GBA/NQO1/CAPN2/PRKCG/EGLN3/THRB/NQO2/MAG/EPHA7/PPT1/GRM4/CDK5R1/NAE1/MTNR1B/POLB/EPHB1/KMO	64	22.9987	4.35605
23	GO:0048511	rhythmic process	58/762	298/18723	1.05228e-23	2.57854e-21	1.24925e-21	TP53/ESR1/JUN/GSK3B/CASP3/PDGFRA/CDK1/HDAC3/MAPK8/MTOR/NOS2/NAMPT/ADA/TOP1/NR1H3/ROCK2/AHR/EP300/HDAC1/NTRK1/PRKDC/HDAC2/CSNK2A1/MMP7/MAPK9/NCOA1/DDB1/HNF4A/CDK4/OPRM1/AXL/F7/NCOA2/SLC6A4/ADORA2A/DRD2/KDM5B/CDK5/ADRB1/ADORA1/PRKCG/IMPDH2/HTR7/DRD4/RORA/MTNR1A/PTPRN/NR1D2/RORC/TYMS/CDK5R1/MTNR1B/AHCY/KDM5C/KDM2A/DBP/SRD5A1/RORB	58	22.9779	4.78225
24	GO:0034599	cellular response to oxidative stress	56/762	288/18723	6.69685e-23	1.57264e-20	7.61914e-21	TP53/TLR4/JAK2/IL6/LRRK2/AKT1/JUN/MMP9/CTNNB1/MPO/MAPK1/IL10/CHUK/HIF1A/MAPK3/MMP3/MET/PDGFRA/MMP2/CDK1/BTK/SOD1/PARP1/PRKCD/SNCA/MAPK8/DHFR/SOD2/NFE2L2/CYP1B1/HMOX1/G6PD/ARG1/NOS3/ALOX5/PTPN11/HDAC1/FYN/MDM2/HDAC2/MAPK9/HDAC6/AXL/MCL1/SIGMAR1/KDM6B/MAP3K5/NQO1/FABP1/STK26/ERN1/MGMT/CAMKK2/SPHK1/AKR1C3/PDK2	56	22.1741	4.77767
25	GO:0043410	positive regulation of MAPK cascade	73/762	480/18723	9.15951e-23	2.06492e-20	1.00041e-20	TLR4/IL6/APP/LRRK2/TNF/CCR1/CTNNB1/SYK/THBS1/FGF2/TLR9/KDR/ELANE/MAPK3/KIT/AR/FGFR1/FPR2/PDGFRA/SOD1/MMP8/PTPRC/EIF2AK2/PIK3CG/ADRB2/MIF/PLA2G2A/RET/GCG/TEK/BRAF/PRKCE/CASR/PLA2G1B/PTPN22/ROCK2/GPBAR1/PTPN11/IGF1R/TAB1/PRKCA/NTRK1/FGF1/INSR/NRP1/NTRK3/OPRM1/RAF1/FGA/ALK/PTK2B/PRKCZ/FLT3/DRD2/PTPN1/MAP3K5/ADRA2A/EPHA4/HTR2A/ADRA2C/ERN1/TRIM5/ADRA1A/NQO2/DRD4/ADRA2B/PRKD2/SPHK1/GRM4/HMGCR/EPHA8/ALO…	73	22.0381	3.73682
26	GO:0042060	wound healing	68/762	422/18723	1.0577e-22	2.29276e-20	1.11079e-20	TLR4/CXCR4/JAK2/IL6/TNF/PIK3CA/LCK/ITGB1/CD40LG/SYK/THBS1/FGF2/F2/KDR/PIK3CB/HIF1A/PLG/IL6ST/PLAT/CASP3/SELP/MAPK14/PDGFRA/PRKCD/MTOR/PIK3CG/SERPINC1/PRKCQ/NFE2L2/PRKCE/ADAM17/HMOX1/MMP12/SHH/NOS3/ALOX5/PTPN6/PRKCA/PTK2/FGF1/F10/HNF4A/ITGA2/OPRM1/CDKN1A/TFPI/AXL/RAF1/FGA/F7/ITGA2B/ANXA6/ADORA2A/VAV3/ANXA8/P2RY12/MAP3K5/ADRA2A/ADRA2C/PLA2G4A/CLIC1/EPHB2/FAP/ADRA2B/F13A1/HMGCR/ALOX12/ALOX15	68	21.9756	3.95929
27	GO:0050900	leukocyte migration	63/762	369/18723	1.83206e-22	3.82425e-20	1.85277e-20	CXCR4/IL6/APP/AKT1/TNF/LGALS3/MMP9/CCR1/LCK/ITGB1/SYK/MAPK1/THBS1/IL10/CXCR1/IL4/ELANE/RAC1/MAPK3/KIT/SELL/DPP4/ITGA4/SELP/FPR2/ITGAL/ZAP70/SELE/PIK3CD/PIK3CG/MIF/RET/ADA/C5/ADAM17/S1PR1/HMOX1/PLA2G1B/ALOX5/PTAFR/PDE4B/PTGER4/FYN/C3AR1/PTK2/MSN/ITGA2/F7/MMP14/ITGA2B/PTK2B/EDNRB/ADAM10/VAV3/P2RY12/FUT4/VEGFB/ADORA1/GBA/P2RX4/PGF/PADI2/FUT7	63	21.7371	4.19503
28	GO:0018107	peptidyl-threonine phosphorylation	36/762	116/18723	2.29134e-22	4.61214e-20	2.23449e-20	APP/LRRK2/AKT1/MAPK1/GSK3B/TBK1/CDK1/PRKCD/MAPK8/MTOR/GCG/ACVR1/ROCK2/CALM1/PRKCA/PRKDC/CSNK2A1/PRKACA/PLK1/CSNK2A2/ACVR1B/PDPK1/CHEK1/CSNK2B/GSK3A/GRK2/CAMK2D/CDK5/CAMK2A/DYRK1B/TTK/TNKS/PRKD2/PKN1/SPHK1/CDK5R1	36	21.6399	7.62544
29	GO:0034614	cellular response to reactive oxygen species	41/762	155/18723	2.40949e-22	4.68272e-20	2.26868e-20	IL6/LRRK2/AKT1/JUN/MMP9/MPO/MAPK1/IL10/CHUK/MAPK3/MET/PDGFRA/MMP2/CDK1/BTK/SOD1/PRKCD/MAPK8/DHFR/SOD2/NFE2L2/CYP1B1/ARG1/NOS3/PTPN11/MDM2/HDAC2/MAPK9/HDAC6/AXL/SIGMAR1/KDM6B/MAP3K5/NQO1/FABP1/STK26/ERN1/CAMKK2/SPHK1/AKR1C3/PDK2	41	21.6181	6.49939
30	GO:0001819	positive regulation of cytokine production	71/762	467/18723	3.7368e-22	7.02019e-20	3.40114e-20	TLR4/STAT3/STAT1/HSP90AA1/JAK2/IL6/APP/LRRK2/PIK3R1/TNF/CD40LG/SYK/THBS1/CASP1/IL2/IL10/CASP8/TLR9/IL4/ELANE/CHUK/IFNG/HIF1A/KIT/TBK1/IL6ST/PTGS2/MAPK14/TLR1/SOD1/MMP8/PTPRC/EIF2AK2/PIK3CD/TLR8/PIK3CG/IFNGR1/MIF/PRKCQ/NOS2/C5/ADAM17/CYP1B1/HMOX1/PLA2G1B/MMP12/PTPN22/ROCK2/PDE4D/NR1H4/P2RX7/PNP/PTAFR/PDE4B/PTGER4/PTPN11/HDAC1/C3AR1/HDAC2/PRKCZ/RARA/DRD2/ADRA2A/HK1/EPHB2/DHX58/MAPKAPK2/RORA/PRKD2/S…	71	21.4275	3.73561
31	GO:1901214	regulation of neuron death	57/762	319/18723	2.07933e-21	3.74996e-19	1.81678e-19	TP53/TLR4/STAT3/JAK2/LRRK2/AKT1/TNF/JUN/PIK3CA/CTNNB1/GSK3B/IL10/CASP8/IFNG/HIF1A/TBK1/CASP3/SOD1/PARP1/SNCA/MTOR/SOD2/HMOX1/G6PD/HDAC1/FYN/CBL/NTRK1/HDAC4/BCL2L1/NRP1/AXL/PIN1/PDPK1/PTK2B/GSK3A/ADORA2A/MCL1/SIGMAR1/MAP3K5/CDK5/ADORA1/GBA/NQO1/CAPN2/PRKCG/EGLN3/NQO2/MAG/EPHA7/PPT1/GRM4/CDK5R1/NAE1/MTNR1B/EPHB1/KMO	57	20.6821	4.39041
32	GO:0050727	regulation of inflammatory response	63/762	386/18723	2.12915e-21	3.74996e-19	1.81678e-19	TLR4/JAK2/IL6/APP/LRRK2/ESR1/TNF/MMP9/SYK/CASP1/IL2/IL10/NFKB1/TLR9/IL4/ELANE/IFNG/MMP3/IL6ST/NFKBIA/PTGS2/MAPK14/FPR2/BTK/SOD1/SELE/MMP8/PRKCD/PTPRC/SNCA/PIK3CG/PLA2G2A/AGTR1/TEK/ADA/GSTP1/NR1H3/CTSC/NR1H4/ALOX5/PTGER4/FYN/BRD4/ITGA2/RB1/EDNRB/ADORA2A/NPPA/PTPN2/ADORA1/GBA/GHSR/CNR1/FABP4/RORA/NR1D2/MGLL/SPHK1/CMA1/PTGES/ALOX15/FUT7/FFAR4	63	20.6718	4.01027
33	GO:0051480	regulation of cytosolic calcium ion concentration	60/762	353/18723	2.44347e-21	4.17315e-19	2.02181e-19	CXCR4/JAK2/ESR1/CCR1/LCK/IL2/FGF2/CXCR1/F2/FPR1/FPR2/PDGFRA/PTPRC/SNCA/PIK3CG/CD38/AGTR1/EDNRA/PRKCE/S1PR1/PLA2G1B/TACR1/PDE4D/P2RX7/PTGER4/GPR35/FYN/ITGAV/PTPN6/CALM1/C3AR1/PRKACA/PDPK1/PTK2B/EDNRB/DRD2/GRIN1/CAMK2D/S1PR3/CDK5/GRIA1/CACNA2D1/HTR2A/ADORA1/GTF2I/PTGER1/GRM5/P2RX4/CNR1/ADRA1A/GPR17/AVPR1A/FFAR1/P2RX3/MTNR1B/S1PR4/PTGFR/CCKBR/FFAR4/P2RY4	60	20.612	4.17635
34	GO:0018210	peptidyl-threonine modification	36/762	125/18723	3.89423e-21	6.45526e-19	3.12744e-19	APP/LRRK2/AKT1/MAPK1/GSK3B/TBK1/CDK1/PRKCD/MAPK8/MTOR/GCG/ACVR1/ROCK2/CALM1/PRKCA/PRKDC/CSNK2A1/PRKACA/PLK1/CSNK2A2/ACVR1B/PDPK1/CHEK1/CSNK2B/GSK3A/GRK2/CAMK2D/CDK5/CAMK2A/DYRK1B/TTK/TNKS/PRKD2/PKN1/SPHK1/CDK5R1	36	20.4096	7.07641
35	GO:0007599	hemostasis	47/762	222/18723	5.24282e-21	8.44243e-19	4.09019e-19	TLR4/JAK2/IL6/PIK3CA/LCK/CD40LG/SYK/THBS1/F2/PIK3CB/PLG/IL6ST/PLAT/SELP/MAPK14/PDGFRA/PRKCD/PIK3CG/SERPINC1/PRKCQ/NFE2L2/SHH/NOS3/PTPN6/PRKCA/F10/HNF4A/ITGA2/TFPI/AXL/FGA/F7/ITGA2B/ADORA2A/VAV3/ANXA8/P2RY12/ADRA2A/ADRA2C/PLA2G4A/CLIC1/EPHB2/FAP/FLI1/ADRA2B/F13A1/ALOX12	47	20.2804	5.20194
36	GO:1901653	cellular response to peptide	60/762	359/18723	5.87218e-21	9.19322e-19	4.45393e-19	TP53/TLR4/STAT3/STAT1/JAK2/APP/PIK3R1/AKT1/PIK3CA/GSK3B/NFKB1/ITGA4/FPR2/PARP1/PRKCD/ADRB2/PRKCQ/AGTR1/NFE2L2/NAMPT/GSTP1/CASR/PLA2G1B/PTPN22/ROCK2/ARG1/PTPN11/FYN/IGF1R/MDM2/PTK2/PRKDC/YWHAG/HDAC5/INSR/CDK4/PDPK1/PRKCZ/GSK3A/CCNA2/PTPN1/CDK5/CACNA2D1/EPHA4/PTPN2/CAMK2A/RPS6KB1/GHSR/GRM5/GRB14/NR4A1/KLF5/PDE3B/CYP11B2/PDK2/SLC2A4/FUT7/CYSLTR2/GCK/SRD5A1	60	20.2312	4.10655
37	GO:0045471	response to ethanol	37/762	137/18723	1.26196e-20	1.92228e-18	9.31305e-19	STAT3/IL2/CASP8/CDK1/SOD1/SOD2/PRKCE/GSTP1/G6PD/MAOB/RBP4/HPGD/FYN/CBL/HDAC2/NTRK3/CCND1/OPRM1/PTK2B/RARA/DRD2/GRIN1/TUFM/NQO1/CNR1/ADH6/DRD4/MGMT/CPT1A/TYMS/HMGCR/ALAD/POLB/TBXAS1/SLC2A4/GLRA1/CA3	37	19.899	6.63593
38	GO:0007596	blood coagulation	46/762	217/18723	1.31081e-20	1.94414e-18	9.41897e-19	TLR4/JAK2/IL6/PIK3CA/LCK/CD40LG/SYK/THBS1/F2/PIK3CB/PLG/IL6ST/PLAT/SELP/MAPK14/PDGFRA/PRKCD/PIK3CG/SERPINC1/PRKCQ/NFE2L2/SHH/NOS3/PTPN6/PRKCA/F10/HNF4A/ITGA2/TFPI/AXL/FGA/F7/ITGA2B/ADORA2A/VAV3/ANXA8/P2RY12/ADRA2A/ADRA2C/PLA2G4A/CLIC1/EPHB2/FAP/ADRA2B/F13A1/ALOX12	46	19.8825	5.20857
39	GO:0006690	icosanoid metabolic process	35/762	123/18723	2.14718e-20	3.08816e-18	1.49615e-18	SYK/MAPK3/PTGS2/CYP1A1/MIF/PLA2G10/CYP2C9/GSTP1/CYP1A2/CYP1B1/PLA2G1B/CPA1/ALOX5/EPHX1/LTA4H/HPGD/CYP2A6/CBR1/FABP5/CYP2C19/PLA2G4A/MAPKAPK2/MGLL/AVPR1A/AKR1C3/PTGES/ALOX12/TBXAS1/PLAA/ALOX15/AKR1C2/CES2/ALOX15B/AKR1C1/AKR1C4	35	19.6681	6.99171
40	GO:0007623	circadian rhythm	45/762	210/18723	2.19174e-20	3.08816e-18	1.49615e-18	TP53/JUN/GSK3B/CDK1/HDAC3/MAPK8/MTOR/NOS2/NAMPT/ADA/TOP1/NR1H3/ROCK2/AHR/EP300/HDAC1/NTRK1/PRKDC/HDAC2/MAPK9/DDB1/HNF4A/CDK4/F7/NCOA2/SLC6A4/ADORA2A/DRD2/ADRB1/ADORA1/PRKCG/IMPDH2/HTR7/DRD4/RORA/MTNR1A/NR1D2/RORC/TYMS/MTNR1B/AHCY/KDM2A/DBP/SRD5A1/RORB	45	19.6592	5.26519
41	GO:0050817	coagulation	46/762	222/18723	3.49482e-20	4.8041e-18	2.32749e-18	TLR4/JAK2/IL6/PIK3CA/LCK/CD40LG/SYK/THBS1/F2/PIK3CB/PLG/IL6ST/PLAT/SELP/MAPK14/PDGFRA/PRKCD/PIK3CG/SERPINC1/PRKCQ/NFE2L2/SHH/NOS3/PTPN6/PRKCA/F10/HNF4A/ITGA2/TFPI/AXL/FGA/F7/ITGA2B/ADORA2A/VAV3/ANXA8/P2RY12/ADRA2A/ADRA2C/PLA2G4A/CLIC1/EPHB2/FAP/ADRA2B/F13A1/ALOX12	46	19.4566	5.09126
42	GO:0007568	aging	57/762	339/18723	4.32749e-20	5.70863e-18	2.76572e-18	TP53/STAT3/APP/LRRK2/AKT1/JUN/MPO/MAPK1/FGF2/IL10/MAPK3/PTGS2/MAPK14/CDK1/LMNA/SOD1/PRKCD/SNCA/MAPK8/MTOR/CYP1A1/MIF/SOD2/NFE2L2/NAMPT/ADA/MME/CTSC/ARG1/NTRK1/PRKDC/MMP7/CDK2/MAPK9/AURKB/CDKN1A/CHEK1/EDNRB/CDK6/GSK3A/NOX4/CASP7/MAP3K5/HTR2A/PAX5/GBA/NQO1/GRM5/CNR1/ADRA1A/PPP1R9A/TYMS/HMGCR/POLB/ALOX12/CITED2/KMO	57	19.3638	4.13138
43	GO:0007188	adenylate cyclase-modulating G protein-coupled receptor signaling pathway	47/762	233/18723	4.35542e-20	5.70863e-18	2.76572e-18	FPR1/FPR2/ADRB2/GCG/EDNRA/S1PR1/CASR/PTGDR2/HTR1A/PDE4D/PDE4B/PTGER4/PRKCA/OPRM1/GSK3A/CHRM2/ADORA2A/DRD2/MC1R/P2RY12/ADRA2A/S1PR3/ADRB1/ADORA1/PTGER1/GABBR1/ADRA2C/GRK5/GRM5/GRIK3/S1PR5/CNR1/ADRA1A/GRM2/DRD4/ADRA2B/MTNR1A/OPRD1/MC5R/RXFP1/CHRM4/GRM4/HTR1E/HTR1D/S1PR4/PTGFR/CHRM1	47	19.361	4.95635
44	GO:0007204	positive regulation of cytosolic calcium ion concentration	55/762	319/18723	6.06013e-20	7.76247e-18	3.76076e-18	CXCR4/JAK2/ESR1/CCR1/LCK/IL2/FGF2/CXCR1/F2/FPR1/FPR2/PDGFRA/PTPRC/SNCA/PIK3CG/CD38/AGTR1/EDNRA/PRKCE/S1PR1/PLA2G1B/TACR1/PDE4D/P2RX7/PTGER4/GPR35/FYN/ITGAV/PTPN6/CALM1/C3AR1/PRKACA/PDPK1/PTK2B/EDNRB/DRD2/GRIN1/CAMK2D/S1PR3/CDK5/CACNA2D1/HTR2A/PTGER1/P2RX4/CNR1/ADRA1A/GPR17/AVPR1A/FFAR1/P2RX3/S1PR4/PTGFR/CCKBR/FFAR4/P2RY4	55	19.2175	4.23636
45	GO:0019216	regulation of lipid metabolic process	56/762	331/18723	6.91478e-20	8.66037e-18	4.19577e-18	AKT1/TNF/FGF2/NFKB1/F2/IFNG/KIT/PTGS2/FPR2/PDGFRA/SOD1/PRKCD/SNCA/MTOR/PIK3CG/AGTR1/TEK/PRKCE/NR1H3/NR1H2/NR1H4/PTK2/FGF1/HNF4A/CDK4/ALK/PTK2B/FLT3/FABP3/VAV3/P2RY12/ADRA2A/FABP5/HTR2A/ADORA1/FABP1/GHSR/CNR1/SF1/CAPN2/ACADVL/ASAH1/THRA/PDE3B/RORA/CES1/NR1D2/CPT1A/RORC/AVPR1A/SPHK1/AKR1C3/EPHA8/EPHX2/PDK2/HCAR2	56	19.1602	4.157
46	GO:0051402	neuron apoptotic process	48/762	246/18723	7.46336e-20	9.14423e-18	4.43019e-18	TP53/JAK2/APP/TNF/JUN/PIK3CA/CTNNB1/IL10/HIF1A/CASP3/SOD1/PARP1/SNCA/SOD2/HMOX1/G6PD/HDAC1/FYN/NTRK1/HDAC4/BCL2L1/NRP1/AXL/RB1/PIN1/PDPK1/PTK2B/GSK3A/ADORA2A/MCL1/SIGMAR1/CASP7/CDK5/SCN2A/GBA/NQO1/PRKCG/EGLN3/THRB/NQO2/MAG/EPHA7/PPT1/GRM4/CDK5R1/NAE1/MTNR1B/POLB	48	19.1271	4.79432
47	GO:0033002	muscle cell proliferation	48/762	248/18723	1.0637e-19	1.25759e-17	6.09274e-18	TLR4/STAT3/STAT1/JAK2/IL6/AKT1/TNF/JUN/MMP9/CTNNB1/MAPK1/THBS1/FGF2/IL10/ELANE/IFNG/PTGS2/MAPK14/MMP2/CDK1/MTOR/SOD2/NAMPT/GSTP1/S1PR1/HMOX1/SHH/PTAFR/RBP4/HPGD/PTPN11/MDM2/PRKDC/HDAC4/IGFBP3/ITGA2/CDKN1A/COMT/DNMT1/MAP3K5/SF1/PIM1/ERN1/NQO2/HMGCR/EPHB1/ALOX12/CITED2	48	18.9732	4.75565
48	GO:0062012	regulation of small molecule metabolic process	56/762	334/18723	1.07105e-19	1.25759e-17	6.09274e-18	TP53/STAT3/APP/AKT1/TNF/GSK3B/NFKB1/IL4/IFNG/HIF1A/KIT/PTGS2/SOD1/PARP1/SNCA/MTOR/GCG/NOS2/PRKCE/NR1H3/NR1H2/NR1H4/NOS3/P2RX7/PTAFR/EP300/VCP/FGF1/HDAC4/DDB1/INSR/NCOA2/PTK2B/GSK3A/FABP3/COMT/WDR5/RANBP2/FABP5/HTR2A/PTPN2/FABP1/GHSR/CNR1/FBP1/ACADVL/ZNF692/RORA/CES1/CPT1A/RORC/AVPR1A/AKR1C3/EPHX2/PDK2/GCK	56	18.9702	4.11967
49	GO:0009636	response to toxic substance	49/762	262/18723	2.00041e-19	2.2866e-17	1.10781e-17	ALB/MPO/MAPK1/CHUK/MAPK3/PTGS2/CDK1/SOD1/CYP1A1/DHFR/SOD2/NFE2L2/ABCB1/GSTP1/CYP1B1/ARG1/AHR/MAOB/NOS3/EPHX1/AKR1A1/MDM2/KDM1A/CDK4/CDKN1A/SLC6A4/DRD2/KDM6B/KDM5B/ASNS/NQO1/ABCG2/FABP1/CHKA/PRKCG/PIM1/BLMH/GSTK1/PPP1R9A/MGMT/CES1/OPRD1/TYMS/ALAD/PTGES/KDM5C/AKR1B10/EPHX2/SRD5A1	49	18.6989	4.59531
50	GO:0010038	response to metal ion	59/762	373/18723	2.02857e-19	2.2866e-17	1.10781e-17	APP/LRRK2/AKT1/JUN/MMP9/MAPK1/THBS1/CASP8/CHUK/HIF1A/MAPK3/KIT/PTGS2/CASP3/CDK1/SOD1/PARP1/SNCA/MAPK8/CYP1A1/BRAF/SOD2/NFE2L2/CYP1A2/HMOX1/CASR/G6PD/ARG1/SHH/NPC1/MAOB/ACTA1/CALM1/MDM2/PPP2CA/CYB5A/MAPK9/CDK4/CCND1/FGA/PTK2B/GSK3A/DRD2/CAMK2D/ACO1/TNNC1/NQO1/P2RX4/FBP1/FABP4/AKR1C3/ALAD/PTGES/CYP11B2/HSD17B1/ALOX15/GLRA1/OTC/SLC13A5	59	18.6928	3.88654
51	GO:0055074	calcium ion homeostasis	66/762	460/18723	2.74459e-19	3.03304e-17	1.46945e-17	CXCR4/JAK2/APP/ESR1/CCR1/LCK/IL2/FGF2/CXCR1/F2/ELANE/FPR1/FPR2/PDGFRA/PTPRC/SNCA/PIK3CG/CD38/AGTR1/EDNRA/PRKCE/S1PR1/CASR/PLA2G1B/TACR1/PDE4D/P2RX7/PTGER4/GPR35/FYN/ITGAV/PTPN6/CALM1/C3AR1/PRKACA/PDPK1/PTK2B/EDNRB/ANXA6/DRD2/GRIN1/CAMK2D/TRIM24/S1PR3/CDK5/GRIA1/CACNA2D1/HTR2A/ADORA1/GTF2I/PTGER1/GRM5/P2RX4/CNR1/ADRA1A/GPR17/DRD4/AVPR1A/FFAR1/P2RX3/MTNR1B/S1PR4/PTGFR/CCKBR/FFAR4/P2RY4	66	18.5615	3.52539
52	GO:0006874	cellular calcium ion homeostasis	65/762	448/18723	2.88148e-19	3.12308e-17	1.51307e-17	CXCR4/JAK2/APP/ESR1/CCR1/LCK/IL2/FGF2/CXCR1/F2/ELANE/FPR1/FPR2/PDGFRA/PTPRC/SNCA/PIK3CG/CD38/AGTR1/EDNRA/PRKCE/S1PR1/CASR/PLA2G1B/TACR1/PDE4D/P2RX7/PTGER4/GPR35/FYN/ITGAV/PTPN6/CALM1/C3AR1/PRKACA/PDPK1/PTK2B/EDNRB/ANXA6/DRD2/GRIN1/CAMK2D/S1PR3/CDK5/GRIA1/CACNA2D1/HTR2A/ADORA1/GTF2I/PTGER1/GRM5/P2RX4/CNR1/ADRA1A/GPR17/DRD4/AVPR1A/FFAR1/P2RX3/MTNR1B/S1PR4/PTGFR/CCKBR/FFAR4/P2RY4	65	18.5404	3.56497
53	GO:0030522	intracellular receptor signaling pathway	49/762	265/18723	3.30039e-19	3.50962e-17	1.70034e-17	TLR4/STAT3/NR3C1/JAK2/ESR1/AR/NFKBIA/PARP1/ESR2/NR1H3/PTPN22/NR1H2/AHR/NR1H4/NR3C2/EP300/HDAC1/NCOA1/HNF4A/HDAC6/KDM1A/RXRA/RARA/TRIM24/FABP5/NR4A1/KDM4C/PIM1/NR1I2/THRB/THRA/DHX58/KDM3A/ESRRB/RORA/NR1I3/NR1D2/PKN1/RORC/AKR1C3/RARB/RARG/CITED2/ALOX15/PADI2/NR2E3/CYP26A1/ALOX15B/RORB	49	18.4814	4.54329
54	GO:0003012	muscle system process	65/762	452/18723	4.61435e-19	4.80784e-17	2.3293e-17	CXCR4/PIK3CA/CHUK/KIT/IL6ST/PTGS2/LMNA/SOD1/PARP1/MTOR/PIK3CG/ADRB2/CD38/EDNRA/LTB4R/ADA/HMOX1/G6PD/MB/TACR1/ROCK2/SCN10A/PDE4D/NOS3/SCN4A/PTAFR/PDE4B/ACTA1/CALM1/PRKCA/HDAC2/HDAC4/PRKACA/ITGA2/PIN1/EDNRB/ANXA6/GSK3A/CHRM2/GRK2/DRD2/GSN/CAMK2D/ADRA2A/CACNA2D1/NPPA/VEGFB/CAMK2B/HTR2A/ADORA1/TNNC1/ADRA2C/GHSR/P2RX4/NR4A1/TNNC2/ADRA1A/HTR7/ADRA2B/DAPK3/SPHK1/P2RX3/HTR1D/GLRA1/PDE9A	65	18.3359	3.53342
55	GO:0009612	response to mechanical stimulus	44/762	216/18723	4.69182e-19	4.80784e-17	2.3293e-17	TLR4/STAT1/CXCR4/AKT1/JUN/PIK3CA/CTNNB1/MPO/THBS1/CASP1/CASP8/NFKB1/RAC1/MAPK3/KIT/NFKBIA/PTGS2/MAPK14/MAPK8/TLR8/MAP3K14/PTGER4/PTPN11/FYN/ACTA1/NTRK1/PTK2/HDAC4/MMP7/ITGA2/RAF1/MMP14/PTK2B/CHEK1/DRD2/GSN/SLC2A1/NPPA/HTR2A/ASNS/MAG/STRBP/P2RX3/CITED2	44	18.3287	5.00518
56	GO:0072593	reactive oxygen species metabolic process	46/762	239/18723	7.93994e-19	7.99098e-17	3.87147e-17	TP53/TLR4/STAT3/LRRK2/AKT1/TNF/MPO/SYK/THBS1/F2/RAC1/HIF1A/MMP3/MAPK14/FPR2/SOD1/MMP8/PRKCD/SNCA/CYP1A1/DHFR/AGTR1/SOD2/NFE2L2/NOS2/GSTP1/CYP1A2/CYP1B1/G6PD/MAOB/NOS3/ALOX5/FYN/HDAC4/HDAC6/CDKN1A/PTK2B/NOX4/GRIN1/CBR1/NQO1/HK2/NQO2/AKR1C3/ALOX12/AKR1C1	46	18.1002	4.72912
57	GO:0048545	response to steroid hormone	55/762	339/18723	1.088e-18	1.07578e-16	5.21195e-17	NR3C1/JAK2/IL6/ESR1/TNF/THBS1/IL10/AR/PTGS2/CASP3/PARP1/ESR2/CD38/GSTP1/S100B/NR1H3/ARG1/NPC1/MAOB/PTAFR/ALPL/NR3C2/EP300/HDAC1/ACTA1/CALM1/MDM2/NCOA1/HDAC6/KDM1A/NTRK3/CCND1/RXRA/CDKN1A/TFPI/NCOA2/FLT3/GBA/GHSR/ANXA3/BCHE/KDM4C/KDM3A/ESRRB/PKN1/SSTR5/AVPR1A/TYMS/AKR1C3/ALAD/PADI2/NR2E3/CPN1/HSD11B2/SRD5A1	55	17.9634	3.98642
58	GO:0007584	response to nutrient	39/762	174/18723	1.48226e-18	1.44035e-16	6.97818e-17	STAT1/PTGS2/MTOR/CYP1A1/SERPINC1/SOD2/ADA/GSTP1/HMOX1/CASR/ARG1/NR1H4/ALPL/MDM2/NCOA1/ITGA2/CCND1/F7/RARA/SLC6A4/LDHA/TRIM24/NQO1/CNR1/BCHE/PIM1/MGMT/TNKS/TYMS/AKR1C3/HMGCR/ALAD/SLC16A1/AHCY/PDK2/ARSB/LIPG/CYP26A1/OTC	39	17.8291	5.50726
59	GO:0006066	alcohol metabolic process	56/762	353/18723	1.5152e-18	1.44741e-16	7.01238e-17	APP/FGF2/NFKB1/IL4/TTR/SOD1/SNCA/CFTR/CYP1A1/DHFR/CYP2C9/CYP1A2/CYP1B1/CYP3A4/G6PD/NPC1/NR1H4/PTAFR/RBP4/AKR1A1/FGF1/LIPC/RXRA/PTK2B/ALDH2/SREBF2/GBA/PLA2G4A/CHKA/ACADVL/FDPS/ADH6/ASAH1/CES1/GBA2/ACLY/SPHK1/EBP/AKR1C3/HMGCR/HAO1/CYP11B2/THTPA/IMPA1/AKR1B10/EPHX2/AKR1C2/SQLE/FDFT1/NPC1L1/TPK1/GALK1/ITPKC/AKR1C1/AKR1C4/SRD5A3	56	17.8195	3.89793
60	GO:0006631	fatty acid metabolic process	59/762	390/18723	1.8357e-18	1.68868e-16	8.1813e-17	AKT1/MAPK3/PTGS2/MAPK14/SNCA/MTOR/CYP1A1/MIF/PLA2G10/CYP2C9/GSTP1/CYP1A2/FASN/CYP1B1/CYP3A4/NR1H3/PLA2G1B/NR1H2/ALOX5/SCD/EPHX1/HPGD/LIPC/FABP3/CYP2A6/CBR1/FABP5/CYP2C19/PLA2G4A/FABP1/GHSR/CNR1/HSD17B10/ECH1/ACACA/ACADVL/ASAH1/CES1/CPT1A/MGLL/AVPR1A/ACLY/AKR1C3/PTGES/HAO1/ALOX12/TBXAS1/PLAA/ALOX15/PDK2/LIPG/ACAT2/AKR1C2/SCP2/CES2/CPT2/ALOX15B/AKR1C1/AKR1C4	59	17.7362	3.71713
61	GO:0016042	lipid catabolic process	53/762	320/18723	1.85767e-18	1.68868e-16	8.1813e-17	AKT1/TNF/PRKCD/MTOR/PIK3CG/PLA2G2A/PLA2G10/PRKCE/CYP1A2/CYP1B1/CYP3A4/PLA2G1B/CYP19A1/LIPC/CDK4/ALK/HSD17B14/ADRA2A/ADORA1/GBA/PLA2G4A/FABP1/CNR1/HSD17B10/ECH1/ACADVL/ASAH1/THRA/HSD11B1/PDE3B/NEU3/CES1/GBA2/CPT1A/PPT1/MGLL/SPHK1/AKR1C3/STS/HAO1/AKR1B10/HCAR2/LIPG/ACAT2/NEU4/SCP2/NEU2/CPT2/CYP26A1/FUCA1/SRD5A1/LIPA/SRD5A3	53	17.731	4.06955
62	GO:0071496	cellular response to external stimulus	53/762	320/18723	1.85767e-18	1.68868e-16	8.1813e-17	TP53/TLR4/ALB/LRRK2/AKT1/JUN/MAPK1/CASP1/CASP8/NFKB1/RAC1/MAPK3/ITGA4/PTGS2/PTPRC/MAPK8/EIF2AK2/TLR8/MTOR/MAP3K14/NFE2L2/NAMPT/GSTP1/HMOX1/CASR/NR1H4/PTGER4/PTPN11/CBL/MDM2/HDAC4/MMP7/NCOA1/ITGA2/CDKN1A/AXL/CHEK1/COMT/SLC2A1/TRIM24/SREBF2/MAP3K5/NPPA/ASNS/GBA/STK26/PIM1/MAG/TNKS/AVPR1A/AKR1C3/PDK2/SRD5A1	53	17.731	4.06955
63	GO:2000377	regulation of reactive oxygen species metabolic process	37/762	157/18723	1.9035e-18	1.70288e-16	8.25009e-17	TP53/TLR4/STAT3/AKT1/TNF/SYK/THBS1/F2/RAC1/HIF1A/MMP3/MAPK14/FPR2/SOD1/MMP8/PRKCD/SNCA/DHFR/AGTR1/SOD2/NFE2L2/GSTP1/CYP1B1/G6PD/ALOX5/FYN/HDAC4/HDAC6/CDKN1A/PTK2B/NOX4/GRIN1/CBR1/HK2/NQO2/AKR1C3/AKR1C1	37	17.7204	5.79059
64	GO:0033559	unsaturated fatty acid metabolic process	32/762	116/18723	2.58331e-18	2.27493e-16	1.10216e-16	MAPK3/PTGS2/CYP1A1/MIF/PLA2G10/CYP2C9/GSTP1/CYP1A2/CYP1B1/ALOX5/SCD/EPHX1/HPGD/CYP2A6/CBR1/FABP5/CYP2C19/PLA2G4A/MGLL/AVPR1A/AKR1C3/PTGES/ALOX12/TBXAS1/PLAA/ALOX15/AKR1C2/SCP2/CES2/ALOX15B/AKR1C1/AKR1C4	32	17.5878	6.77817
65	GO:0019932	second-messenger-mediated signaling	52/762	312/18723	2.97839e-18	2.5825e-16	1.25117e-16	CXCR4/LRRK2/TNF/CCR1/SYK/THBS1/GSK3B/CXCR1/KDR/FPR1/SELP/FPR2/ZAP70/BTK/SELE/PTPRC/MTOR/AGTR1/NOS2/ADA/NFAT5/PTGDR2/AHR/PDE4D/NOS3/P2RX7/PDE4A/CALM1/PPP2CA/HDAC4/PRKACA/PDPK1/PTK2B/EDNRB/GRIN1/CAMK2D/P2RY12/NPPA/GRM5/P2RX4/PDE3B/PPP1R9A/CAMKK2/AVPR1A/SPHK1/P2RX3/MTNR1B/PDE3A/PTGFR/PDK2/FFAR4/PDE9A	52	17.526	4.09514
66	GO:0045860	positive regulation of protein kinase activity	58/762	386/18723	5.01654e-18	4.28382e-16	2.07542e-16	TLR4/HSP90AA1/JAK2/LRRK2/AKT1/TNF/LTF/PIK3CA/SYK/THBS1/FGF2/TLR9/IL4/ELANE/IFNG/KIT/FGFR1/PRKCD/PTPRC/SNCA/MTOR/ACE/PIK3CG/ADRB2/GCG/ADAM17/PLA2G1B/CALM1/TAB1/PTK2/FGF1/PPP2CA/INSR/NTRK3/CCND1/CDKN1A/PDPK1/PTK2B/PRKCZ/FLT3/DRD2/NOX4/PTPN1/MAP3K5/ADRA2A/CDK5/EPHA4/HTR2A/ADORA1/ADRA2C/GRM5/ERN1/ADRA1A/PPP1R9A/DRD4/ADRA2B/CDK5R1/CDC25B	58	17.2996	3.692
67	GO:0019233	sensory perception of pain	30/762	103/18723	5.53253e-18	4.65393e-16	2.25474e-16	CXCR4/MAPK1/IL10/MAPK3/PTGS2/MTOR/MME/SCN10A/P2RX7/PTAFR/FYN/NTRK1/ITGA2/OPRM1/EDNRB/COMT/MC1R/CDK5/FABP5/HTR2A/ADORA1/ADRA2C/P2RX4/CNR1/OPRD1/MGLL/CHRNA4/P2RX3/PTGES/EPHB1	30	17.2571	7.15656
68	GO:0120254	olefinic compound metabolic process	36/762	153/18723	5.85341e-18	4.85145e-16	2.35043e-16	MAPK3/PTGS2/TTR/CYP1A1/PLA2G10/CYP2C9/GSTP1/CYP1A2/CYP1B1/CYP3A4/ALOX5/EPHX1/RBP4/GRIN1/CYP2A6/CBR1/CYP2C19/PLA2G4A/ADH6/MGLL/AKR1C3/CYP11B2/HSD17B1/ALOX12/TBXAS1/AKR1B10/ALOX15/EPHX2/HSD17B3/AKR1C2/SCP2/SRD5A2/ALOX15B/AKR1C1/SRD5A1/AKR1C4	36	17.2326	5.78138
69	GO:0043434	response to peptide hormone	60/762	414/18723	7.73335e-18	6.31669e-16	3.06031e-16	STAT3/STAT1/JAK2/PIK3R1/AKT1/PIK3CA/GSK3B/IL10/NFKB1/CHUK/PTGS2/PARP1/PRKCD/MTOR/PRKCQ/AGTR1/TEK/NFE2L2/GSTP1/PLA2G1B/ROCK2/ARG1/PTPN11/FYN/IGF1R/MDM2/PTK2/PRKDC/YWHAG/HDAC5/INSR/CDK4/F7/PDPK1/PRKCZ/EDNRB/GSK3A/FABP3/SLC2A1/CCNA2/PTPN1/NPPA/PTPN2/CAMK2A/RPS6KB1/GHSR/GRB14/NR4A1/PDE3B/EIF2B1/PTPRN/CYP11B2/PDK2/SLC2A4/FUT7/CYSLTR2/GCK/HSD11B2/SRD5A1/OTC	60	17.1116	3.561
70	GO:0043523	regulation of neuron apoptotic process	42/762	212/18723	8.89488e-18	7.16165e-16	3.46967e-16	TP53/JAK2/TNF/JUN/PIK3CA/CTNNB1/IL10/HIF1A/CASP3/SOD1/PARP1/SNCA/SOD2/HMOX1/G6PD/HDAC1/FYN/NTRK1/HDAC4/BCL2L1/NRP1/AXL/PIN1/PDPK1/PTK2B/GSK3A/ADORA2A/MCL1/SIGMAR1/CDK5/GBA/NQO1/PRKCG/EGLN3/NQO2/MAG/EPHA7/PPT1/GRM4/CDK5R1/NAE1/MTNR1B	42	17.0509	4.86781
71	GO:0022617	extracellular matrix disassembly	24/762	63/18723	1.04299e-17	8.27932e-16	4.01116e-16	IL6/MMP9/ELANE/PLG/MMP3/DPP4/MMP1/MMP2/MMP8/PRSS1/CTSS/MMP12/MMP13/CTSK/MMP7/MMP14/KLK5/ADAM10/ADAMTS4/FAP/TMPRSS6/CMA1/KLK7/ADAMTS5	24	16.9817	9.36033
72	GO:0048659	smooth muscle cell proliferation	39/762	184/18723	1.16833e-17	9.14541e-16	4.43076e-16	TLR4/STAT1/JAK2/IL6/AKT1/TNF/JUN/MMP9/CTNNB1/THBS1/FGF2/IL10/ELANE/IFNG/PTGS2/MMP2/MTOR/SOD2/NAMPT/GSTP1/S1PR1/HMOX1/PTAFR/HPGD/PTPN11/MDM2/PRKDC/HDAC4/IGFBP3/ITGA2/CDKN1A/COMT/DNMT1/MAP3K5/SF1/ERN1/NQO2/HMGCR/ALOX12	39	16.9324	5.20796
73	GO:0042391	regulation of membrane potential	61/762	434/18723	1.84446e-17	1.42402e-15	6.8991e-16	APP/LRRK2/AKT1/JUN/GSK3B/CASP1/KDR/SOD1/PARP1/SNCA/CFTR/ADRB2/SOD2/GABRA1/SCN10A/SCN4A/P2RX7/GABRA2/GPR35/VCP/CALM1/BCL2L1/OPRM1/PTK2B/PRKCZ/GSK3A/ADORA2A/DRD2/GRIN1/CAMK2D/CDK5/GRIA1/CACNA2D1/NPPA/ADRB1/SCN2A/ADORA1/GABRA6/GBA/GABBR1/SCN3A/GRM5/P2RX4/GRIK3/CNR1/CLIC1/ADRA1A/PPP1R9A/DRD4/OPRD1/CHRNA4/P2RX3/MTNR1B/ALOX12/SLC29A1/CHRM1/NTSR2/GLRA1/GPR88/KCNK9/CHRNB4	61	16.7341	3.45351
74	GO:0072503	cellular divalent inorganic cation homeostasis	65/762	486/18723	2.00721e-17	1.52873e-15	7.40639e-16	CXCR4/JAK2/APP/ESR1/CCR1/LCK/IL2/FGF2/CXCR1/F2/ELANE/FPR1/FPR2/PDGFRA/PTPRC/SNCA/PIK3CG/CD38/AGTR1/EDNRA/PRKCE/S1PR1/CASR/PLA2G1B/TACR1/PDE4D/P2RX7/PTGER4/GPR35/FYN/ITGAV/PTPN6/CALM1/C3AR1/PRKACA/PDPK1/PTK2B/EDNRB/ANXA6/DRD2/GRIN1/CAMK2D/S1PR3/CDK5/GRIA1/CACNA2D1/HTR2A/ADORA1/GTF2I/PTGER1/GRM5/P2RX4/CNR1/ADRA1A/GPR17/DRD4/AVPR1A/FFAR1/P2RX3/MTNR1B/S1PR4/PTGFR/CCKBR/FFAR4/P2RY4	65	16.6974	3.28623
75	GO:0048660	regulation of smooth muscle cell proliferation	38/762	180/18723	3.54282e-17	2.65238e-15	1.28502e-15	TLR4/STAT1/JAK2/IL6/AKT1/TNF/JUN/MMP9/CTNNB1/THBS1/FGF2/IL10/ELANE/IFNG/PTGS2/MMP2/MTOR/SOD2/NAMPT/GSTP1/S1PR1/HMOX1/PTAFR/HPGD/MDM2/PRKDC/HDAC4/IGFBP3/ITGA2/CDKN1A/COMT/DNMT1/MAP3K5/SF1/ERN1/NQO2/HMGCR/ALOX12	38	16.4507	5.18718
76	GO:0070371	ERK1 and ERK2 cascade	52/762	330/18723	3.57666e-17	2.65238e-15	1.28502e-15	TLR4/APP/TNF/CCR1/SYK/MAPK1/FGF2/KDR/MAPK3/FPR2/PDGFRA/CDK1/PTPRC/MIF/PLA2G2A/GCG/TEK/BRAF/GSTP1/CASR/PTPN22/GPBAR1/PTGER4/PTPN11/ITGAV/PTPN6/PRKCA/NTRK1/FGF1/NRP1/OPRM1/FGA/PIN1/PTK2B/EPHA2/PRKCZ/DRD2/PTPN1/HTR2A/PTPN2/EPHB2/ADRA1A/NQO2/CTSH/EPHA7/PRKD2/DUSP3/HMGCR/EPHB1/RPS6KA6/ALOX15/FFAR4	52	16.4465	3.87177
77	GO:0002685	regulation of leukocyte migration	41/762	210/18723	3.80668e-17	2.78629e-15	1.3499e-15	IL6/APP/AKT1/TNF/LGALS3/CCR1/MAPK1/THBS1/IL4/ELANE/RAC1/MAPK3/DPP4/ITGA4/SELP/FPR2/SELE/MIF/ADA/C5/ADAM17/HMOX1/PTAFR/PTGER4/C3AR1/PTK2/MSN/ITGA2/F7/MMP14/ITGA2B/PTK2B/ADAM10/P2RY12/FUT4/VEGFB/ADORA1/P2RX4/PGF/PADI2/FUT7	41	16.4195	4.79717
78	GO:0090257	regulation of muscle system process	45/762	252/18723	3.93382e-17	2.84244e-15	1.3771e-15	KIT/IL6ST/PTGS2/LMNA/SOD1/PARP1/MTOR/PIK3CG/ADRB2/ADA/G6PD/TACR1/ROCK2/SCN10A/PDE4D/NOS3/SCN4A/PTAFR/PDE4B/CALM1/PRKCA/HDAC4/PRKACA/ITGA2/PIN1/ANXA6/GSK3A/CHRM2/GRK2/CAMK2D/ADRA2A/NPPA/CAMK2B/ADORA1/TNNC1/ADRA2C/GHSR/P2RX4/NR4A1/TNNC2/ADRA1A/ADRA2B/DAPK3/SPHK1/PDE9A	45	16.4052	4.38765
79	GO:0071214	cellular response to abiotic stimulus	52/762	331/18723	4.08341e-17	2.87676e-15	1.39373e-15	TP53/TLR4/PIK3R1/AKT1/PIK3CA/MMP9/CASP1/CASP8/NFKB1/RAC1/MAPK3/MMP3/PTGS2/MMP1/CASP3/MAPK14/MMP2/PARP1/PRKCD/MAPK8/TLR8/MAP3K14/NAMPT/MME/PTAFR/PTGER4/PTPN11/EP300/MDM2/HDAC4/MMP7/DDB1/AURKB/BCL2L1/ITGA2/KDM1A/CDKN1A/CHEK1/NOX4/SLC2A1/MC1R/NPPA/RHO/SCN2A/BLM/MAG/MGMT/CDC25A/AVPR1A/SLC2A4/GPR88/KDM4D	52	16.389	3.86008
80	GO:0104004	cellular response to environmental stimulus	52/762	331/18723	4.08341e-17	2.87676e-15	1.39373e-15	TP53/TLR4/PIK3R1/AKT1/PIK3CA/MMP9/CASP1/CASP8/NFKB1/RAC1/MAPK3/MMP3/PTGS2/MMP1/CASP3/MAPK14/MMP2/PARP1/PRKCD/MAPK8/TLR8/MAP3K14/NAMPT/MME/PTAFR/PTGER4/PTPN11/EP300/MDM2/HDAC4/MMP7/DDB1/AURKB/BCL2L1/ITGA2/KDM1A/CDKN1A/CHEK1/NOX4/SLC2A1/MC1R/NPPA/RHO/SCN2A/BLM/MAG/MGMT/CDC25A/AVPR1A/SLC2A4/GPR88/KDM4D	52	16.389	3.86008
81	GO:0060326	cell chemotaxis	50/762	310/18723	5.5073e-17	3.832e-15	1.85652e-15	CXCR4/IL6/LGALS3/CCR1/SYK/MAPK1/THBS1/FGF2/IL10/CXCR1/IL4/KDR/RAC1/MAPK3/KIT/DPP4/MET/FGFR1/FPR2/PDGFRA/PRKCD/PIK3CD/PIK3CG/MIF/PRKCQ/AGTR1/C5/GSTP1/ADAM17/S1PR1/PLA2G1B/ALOX5/PDE4B/C3AR1/PTK2/FGF1/NRP1/F7/PTK2B/EPHA2/EDNRB/ADAM10/VAV3/VEGFB/P2RX4/NR4A1/PGF/PRKD2/EPHB1/PADI2	50	16.2591	3.96304
82	GO:0060078	regulation of postsynaptic membrane potential	33/762	137/18723	6.71748e-17	4.61704e-15	2.23686e-15	APP/LRRK2/AKT1/GSK3B/SNCA/ADRB2/GABRA1/P2RX7/GABRA2/OPRM1/PTK2B/PRKCZ/GSK3A/ADORA2A/DRD2/GRIN1/CDK5/GRIA1/ADRB1/ADORA1/GABRA6/GABBR1/GRM5/P2RX4/GRIK3/PPP1R9A/DRD4/CHRNA4/P2RX3/SLC29A1/CHRM1/GLRA1/CHRNB4	33	16.1728	5.91853
83	GO:0042542	response to hydrogen peroxide	34/762	146/18723	6.92601e-17	4.70301e-15	2.27851e-15	STAT1/IL6/LRRK2/JUN/IL10/MET/CASP3/CDK1/SOD1/PRKCD/SOD2/NFE2L2/ADA/CYP1B1/HMOX1/MB/ARG1/PTPN11/FYN/MDM2/HDAC2/HDAC6/AXL/PTK2B/LDHA/SIGMAR1/KDM6B/MAP3K5/NQO1/FABP1/CAPN2/STK26/ERN1/SPHK1	34	16.1595	5.72198
84	GO:0006936	muscle contraction	53/762	347/18723	7.02044e-17	4.71038e-15	2.28208e-15	CXCR4/PIK3CA/CHUK/KIT/PTGS2/SOD1/MTOR/PIK3CG/ADRB2/CD38/EDNRA/LTB4R/ADA/MB/TACR1/ROCK2/SCN10A/PDE4D/SCN4A/PTAFR/PDE4B/ACTA1/CALM1/HDAC4/PRKACA/ITGA2/EDNRB/ANXA6/CHRM2/GRK2/DRD2/GSN/CAMK2D/ADRA2A/CACNA2D1/NPPA/VEGFB/HTR2A/ADORA1/TNNC1/ADRA2C/GHSR/P2RX4/NR4A1/TNNC2/ADRA1A/HTR7/ADRA2B/DAPK3/SPHK1/P2RX3/HTR1D/GLRA1	53	16.1536	3.7529
85	GO:0048661	positive regulation of smooth muscle cell proliferation	29/762	104/18723	7.34012e-17	4.86693e-15	2.35793e-15	TLR4/STAT1/JAK2/IL6/AKT1/TNF/JUN/MMP9/THBS1/FGF2/IL10/ELANE/PTGS2/MMP2/MTOR/NAMPT/S1PR1/HMOX1/PTAFR/HPGD/MDM2/HDAC4/ITGA2/DNMT1/MAP3K5/ERN1/NQO2/HMGCR/ALOX12	29	16.1343	6.85149
86	GO:0048732	gland development	60/762	436/18723	9.45152e-17	6.19404e-15	3.00089e-15	JAK2/IL6/AKT1/ESR1/TNF/PIK3CA/CTNNB1/MAPK1/FGF2/IL10/HIF1A/MAPK3/AR/MET/PDGFRA/SOD1/CYP1A1/SERPINC1/ADA/FASN/HMOX1/ARG1/SHH/PRKDC/FGF1/MSN/NCOA1/AURKA/HNF4A/NRP1/ITGA2/CCND1/RAF1/CSNK2A2/EPHA2/RARA/CSNK2B/CAPN1/DRD2/KDM5B/RPS6KA1/ASNS/HK2/THRA/MGMT/CPT1A/RXFP1/TYMS/RARG/EPHB3/POLB/SLC29A1/CCKBR/CITED2/DBP/ALOX15B/DHODH/SRD5A1/OTC/FPGS	60	16.0245	3.38131
87	GO:0001667	ameboidal-type cell migration	63/762	475/18723	9.71284e-17	6.29213e-15	3.04841e-15	AKT1/TNF/PIK3CA/MMP9/ITGB1/THBS1/FGF2/IL4/KDR/PIK3CB/RAC1/IFNG/HIF1A/KIT/DPP4/MET/FGFR1/ITGA4/PTGS2/PIK3CD/MTOR/PIK3CG/RET/TEK/NFE2L2/PRKCE/ADAM17/CYP1B1/HMOX1/ACVR1/ROCK2/SHH/NOS3/PTPN11/PRKCA/PTK2/FGF1/HDAC5/HDAC6/NRP1/ITGA2/ACVR1B/PDPK1/PTK2B/EPHA2/EDNRB/CSNK2B/ANXA6/P2RY12/HDAC7/PRSS3/P2RX4/ANXA3/NR4A1/SRGAP2/FAP/PKN2/CTSH/PDLIM1/PRKD2/PKN1/ALOX12/ARSB	63	16.0127	3.25887
88	GO:0090130	tissue migration	54/762	365/18723	1.47035e-16	9.41691e-15	4.5623e-15	AKT1/TNF/PIK3CA/MMP9/ITGB1/THBS1/FGF2/IL4/KDR/PIK3CB/RAC1/IFNG/HIF1A/KIT/DPP4/MET/FGFR1/PTGS2/PIK3CD/MTOR/PIK3CG/TEK/NFE2L2/PRKCE/ADAM17/CYP1B1/HMOX1/ROCK2/NOS3/PTPN11/ACTA1/PRKCA/PTK2/FGF1/HDAC5/HDAC6/NRP1/ITGA2/PDPK1/PTK2B/EPHA2/CSNK2B/HDAC7/PRSS3/P2RX4/ANXA3/NR4A1/FAP/PKN2/CTSH/PRKD2/PKN1/ALOX12/ARSB	54	15.8326	3.63514
89	GO:0015850	organic hydroxy compound transport	47/762	284/18723	1.7371e-16	1.10003e-14	5.32942e-15	SYK/NFKB1/NFKBIA/SNCA/CFTR/AGTR1/PLA2G10/NR1H3/NR1H2/SHH/HTR1A/NPC1/CYP19A1/MAOB/RBP4/SLC10A2/PTPN11/LIPC/RXRA/GRK2/SLC6A4/ADORA2A/DRD2/KDM5B/P2RY12/SREBF2/ADRA2A/HTR2A/ADRA2C/GHSR/CNR1/SLC6A2/GRM2/DRD4/SLC5A1/ADRA2B/CES1/VPS4B/CHRNA4/SLC16A1/SLC16A3/LIPG/NPC1L1/SCP2/AKR1C1/AKR1C4/STARD5	47	15.7602	4.06631
90	GO:0003018	vascular process in circulatory system	45/762	263/18723	2.12121e-16	1.32329e-14	6.41105e-15	AKT1/PTGS2/TJP1/SOD1/ACE/ADRB2/CD38/AGTR1/TEK/EDNRA/SOD2/ABCB1/CASR/ROCK2/HTR1A/NOS3/INSR/FGA/EDNRB/SLC6A4/ADORA2A/SLC2A1/ADRA2A/NPPA/ADRB1/FABP5/HTR2A/ADORA1/ADRA2C/ABCG2/ADRA1A/HTR7/SLC5A1/ADRA2B/AVPR1A/HMGCR/P2RY2/HTR1D/MTNR1B/SLC16A1/PDE3A/TBXAS1/SLC29A1/SLC2A4/SLC19A1	45	15.6734	4.20414
91	GO:0044706	multi-multicellular organism process	41/762	220/18723	2.13661e-16	1.32329e-14	6.41105e-15	AKT1/ESR1/MMP9/MAPK1/MAPK3/AR/PTGS2/MMP2/CTSB/SOD1/MTOR/CYP1A1/CD38/NAMPT/IDO1/ARG1/PTAFR/HPGD/MMP7/ITGA2/ACVR1B/RARA/SLC6A4/COMT/SLC2A1/NPPA/ADRA2C/GHSR/CNR1/CAPN2/PGF/ADRA2B/RXFP1/AVPR1A/STS/PTGFR/CITED2/SLC19A1/FUT7/HSD11B2/DHODH	41	15.6703	4.57912
92	GO:0010631	epithelial cell migration	53/762	357/18723	2.43936e-16	1.49437e-14	7.23992e-15	AKT1/TNF/PIK3CA/MMP9/ITGB1/THBS1/FGF2/IL4/KDR/PIK3CB/RAC1/IFNG/HIF1A/KIT/DPP4/MET/FGFR1/PTGS2/PIK3CD/MTOR/PIK3CG/TEK/NFE2L2/PRKCE/ADAM17/CYP1B1/HMOX1/ROCK2/NOS3/PTPN11/PRKCA/PTK2/FGF1/HDAC5/HDAC6/NRP1/ITGA2/PDPK1/PTK2B/EPHA2/CSNK2B/HDAC7/PRSS3/P2RX4/ANXA3/NR4A1/FAP/PKN2/CTSH/PRKD2/PKN1/ALOX12/ARSB	53	15.6127	3.64778
93	GO:0007193	adenylate cyclase-inhibiting G protein-coupled receptor signaling pathway	25/762	78/18723	2.61188e-16	1.58286e-14	7.66861e-15	FPR2/EDNRA/S1PR1/CASR/PTGDR2/HTR1A/OPRM1/CHRM2/DRD2/P2RY12/ADRA2A/S1PR3/ADORA1/GABBR1/GRM5/GRIK3/GRM2/DRD4/MTNR1A/OPRD1/CHRM4/GRM4/HTR1E/HTR1D/CHRM1	25	15.583	7.87528
94	GO:0071900	regulation of protein serine/threonine kinase activity	53/762	359/18723	3.1108e-16	1.86515e-14	9.03629e-15	TLR4/LRRK2/AKT1/TNF/LTF/SYK/THBS1/FGF2/TLR9/PIK3CB/ELANE/IFNG/KIT/FGFR1/CASP3/PRKCD/SNCA/PIK3CG/ADRB2/GSTP1/ADAM17/PLA2G1B/PTPN22/PTPN6/CALM1/TAB1/FGF1/PPP2CA/PLK1/INSR/NTRK3/CCND1/CDKN1A/RB1/PTK2B/FLT3/CCNA2/PTPN1/MAP3K5/ADRA2A/NPPA/EPHA4/HTR2A/CCNE1/GBA/ERN1/BLM/DRD4/CDC25C/CDC25A/CDK5R1/HMGCR/PKIA	53	15.5071	3.62745
95	GO:0090132	epithelium migration	53/762	360/18723	3.51039e-16	2.08258e-14	1.00897e-14	AKT1/TNF/PIK3CA/MMP9/ITGB1/THBS1/FGF2/IL4/KDR/PIK3CB/RAC1/IFNG/HIF1A/KIT/DPP4/MET/FGFR1/PTGS2/PIK3CD/MTOR/PIK3CG/TEK/NFE2L2/PRKCE/ADAM17/CYP1B1/HMOX1/ROCK2/NOS3/PTPN11/PRKCA/PTK2/FGF1/HDAC5/HDAC6/NRP1/ITGA2/PDPK1/PTK2B/EPHA2/CSNK2B/HDAC7/PRSS3/P2RX4/ANXA3/NR4A1/FAP/PKN2/CTSH/PRKD2/PKN1/ALOX12/ARSB	53	15.4546	3.61738
96	GO:0045785	positive regulation of cell adhesion	59/762	437/18723	4.21463e-16	2.47434e-14	1.19877e-14	JAK2/IL6/JAK1/AKT1/TNF/PIK3CA/LCK/CD40LG/SYK/GSK3B/IL2/IL10/IL4/KDR/ELANE/RAC1/IFNG/IL6ST/DPP4/ITGA4/SELP/TJP1/ZAP70/SELE/PTPRC/RET/PRKCQ/TEK/PRKCE/ADA/NFAT5/PTPN22/SHH/ALOX5/PNP/PTAFR/PTPN11/FYN/ITGAV/PTPN6/PRKCA/NRP1/ITGA2/FGA/PTK2B/PRKCZ/RARA/CDK6/VAV3/P2RY12/EPHA1/CBFB/FUT4/EPHA4/MAGI1/PRKD2/CITED2/ALOX15/FUT7	59	15.3752	3.31735
97	GO:1901654	response to ketone	38/762	194/18723	4.9252e-16	2.8617e-14	1.38643e-14	NR3C1/AKT1/THBS1/AR/PARP1/CFTR/CD38/PRKCE/NR1H3/ROCK2/ARG1/AHR/MAOB/PTAFR/PTGER4/CBL/CALM1/MSN/NCOA1/BCL2L1/CDK4/NTRK3/CCND1/CDKN1A/F7/NCOA2/CSNK2B/GBA/NQO1/GHSR/ACACA/AVPR1A/TYMS/AKR1C3/PTGFR/AKR1C2/SRD5A1/P2RY4	38	15.3076	4.81285
98	GO:0007200	phospholipase C-activating G protein-coupled receptor signaling pathway	28/762	104/18723	6.86347e-16	3.9472e-14	1.91234e-14	ESR1/F2/FPR1/FPR2/AGTR1/LTB4R/S1PR1/CASR/TACR1/GPR35/C3AR1/OPRM1/EDNRB/CHRM2/DRD2/P2RY12/ADRA2A/HTR2A/GRM5/ADRA1A/GPR17/OPRD1/P2RY2/CHRM1/CCKBR/NTSR2/FFAR4/P2RY4	28	15.1635	6.61523
99	GO:0042445	hormone metabolic process	40/762	218/18723	8.71544e-16	4.96164e-14	2.40381e-14	ESR1/NFKB1/HIF1A/PDGFRA/TTR/CTSB/ACE/CYP1A1/CYP2C9/CYP1A2/CYP1B1/MME/CYP3A4/SHH/CYP19A1/RBP4/CTSK/PTPN11/COMT/ENPEP/CPA3/HSD17B10/ADH6/UGT2B7/HSD17B2/CRABP2/AKR1C3/CMA1/CYP11B2/HSD17B1/BACE2/AKR1B10/HSD17B3/AKR1C2/SRD5A2/CYP26A1/AKR1C1/SRD5A1/AKR1C4/SRD5A3	40	15.0597	4.50842
100	GO:0045834	positive regulation of lipid metabolic process	33/762	149/18723	9.7431e-16	5.49121e-14	2.66038e-14	AKT1/TNF/FGF2/F2/IFNG/KIT/PTGS2/FPR2/PDGFRA/PRKCD/MTOR/AGTR1/TEK/PRKCE/NR1H3/NR1H2/NR1H4/PTK2/FGF1/PTK2B/FLT3/FABP3/VAV3/P2RY12/HTR2A/ADORA1/FABP1/GHSR/CAPN2/CES1/CPT1A/AVPR1A/EPHA8	33	15.0113	5.44187
The top 100 cellular components with lowest qvalue
No	ID	Description	GeneRatio	BgRatio	pvalue	p.adjust	qvalue	geneID	Count	Enrichment.Score	Fold.Enrichment
1	GO:0045121	membrane raft	66/766	335/19550	4.36802e-28	1.1335e-25	7.97739e-26	JAK2/APP/LRRK2/TNF/CTNNB1/LCK/ITGB1/MAPK1/CASP8/KDR/MAPK3/IKBKB/IL6ST/DPP4/PTGS2/CASP3/ZAP70/BTK/TLR1/SELE/PTPRC/RET/TEK/LTB4R/ADAM17/S1PR1/MME/HMOX1/SHH/NPC1/NOS3/PTPN11/FYN/CBL/PPP2CA/PRKACA/HDAC6/INSR/OPRM1/TFPI/PTK2B/PRKCZ/EDNRB/SLC6A4/SLC2A1/P2RY12/CTSD/HTR2A/HK1/ABCG2/GHSR/CD1A/CNR1/CAPN2/ADRA1A/SLC6A2/MAG/KCNA3/NEU3/DAPK3/OPRD1/PPT1/P2RX3/EPHB1/SLC2A4/SLC22A6	66	27.3597	5.02825
2	GO:0098857	membrane microdomain	66/766	335/19550	4.36802e-28	1.1335e-25	7.97739e-26	JAK2/APP/LRRK2/TNF/CTNNB1/LCK/ITGB1/MAPK1/CASP8/KDR/MAPK3/IKBKB/IL6ST/DPP4/PTGS2/CASP3/ZAP70/BTK/TLR1/SELE/PTPRC/RET/TEK/LTB4R/ADAM17/S1PR1/MME/HMOX1/SHH/NPC1/NOS3/PTPN11/FYN/CBL/PPP2CA/PRKACA/HDAC6/INSR/OPRM1/TFPI/PTK2B/PRKCZ/EDNRB/SLC6A4/SLC2A1/P2RY12/CTSD/HTR2A/HK1/ABCG2/GHSR/CD1A/CNR1/CAPN2/ADRA1A/SLC6A2/MAG/KCNA3/NEU3/DAPK3/OPRD1/PPT1/P2RX3/EPHB1/SLC2A4/SLC22A6	66	27.3597	5.02825
3	GO:0060205	cytoplasmic vesicle lumen	49/766	325/19550	4.25551e-16	7.0981e-14	4.99552e-14	ALB/HSP90AA1/APP/LTF/MPO/MAPK1/THBS1/NFKB1/ELANE/PLG/MAPK14/TTR/MMP8/PRKCD/GUSB/LYZ/MIF/GCG/ADA/GSTP1/CTSC/ARG1/ALOX5/PNP/CANT1/VCP/PTPN6/FGA/KPNB1/CSNK2B/GSN/CTSD/FABP5/VEGFB/S100A11/PSMB1/GYG1/PYGL/IMPDH2/CTSH/CTSA/F13A1/ACLY/ALAD/PADI2/ARSB/DPP7/AMPD3/FUCA1	49	15.371	3.84796
4	GO:0031983	vesicle lumen	49/766	327/19550	5.47059e-16	7.0981e-14	4.99552e-14	ALB/HSP90AA1/APP/LTF/MPO/MAPK1/THBS1/NFKB1/ELANE/PLG/MAPK14/TTR/MMP8/PRKCD/GUSB/LYZ/MIF/GCG/ADA/GSTP1/CTSC/ARG1/ALOX5/PNP/CANT1/VCP/PTPN6/FGA/KPNB1/CSNK2B/GSN/CTSD/FABP5/VEGFB/S100A11/PSMB1/GYG1/PYGL/IMPDH2/CTSH/CTSA/F13A1/ACLY/ALAD/PADI2/ARSB/DPP7/AMPD3/FUCA1	49	15.262	3.82443
5	GO:0034774	secretory granule lumen	48/766	322/19550	1.34969e-15	1.40098e-13	9.85982e-14	ALB/HSP90AA1/APP/LTF/MPO/MAPK1/THBS1/NFKB1/ELANE/PLG/MAPK14/TTR/MMP8/PRKCD/GUSB/LYZ/MIF/GCG/GSTP1/CTSC/ARG1/ALOX5/PNP/CANT1/VCP/PTPN6/FGA/KPNB1/CSNK2B/GSN/CTSD/FABP5/VEGFB/S100A11/PSMB1/GYG1/PYGL/IMPDH2/CTSH/CTSA/F13A1/ACLY/ALAD/PADI2/ARSB/DPP7/AMPD3/FUCA1	48	14.8698	3.80455
6	GO:1904813	ficolin-1-rich granule lumen	29/766	124/19550	4.55348e-15	3.93876e-13	2.77203e-13	HSP90AA1/MMP9/MAPK1/MAPK14/CTSB/GUSB/MIF/GSTP1/CTSS/ALOX5/PNP/LTA4H/CANT1/VCP/KPNB1/CSNK2B/CAPN1/GSN/CTSD/PSMB1/GYG1/PYGL/IMPDH2/ASAH1/CTSH/ACLY/ALAD/ARSB/AMPD3	29	14.3417	5.9689
7	GO:0101002	ficolin-1-rich granule	34/766	185/19550	4.23365e-14	3.13895e-12	2.20914e-12	HSP90AA1/LGALS3/MMP9/MAPK1/RAC1/FPR1/MAPK14/FPR2/CTSB/GUSB/MIF/GSTP1/CTSS/ALOX5/PNP/LTA4H/CANT1/VCP/KPNB1/CSNK2B/CAPN1/GSN/CTSD/PSMB1/GYG1/PYGL/IMPDH2/MGAM/ASAH1/CTSH/ACLY/ALAD/ARSB/AMPD3	34	13.3733	4.69057
8	GO:0099699	integral component of synaptic membrane	30/766	150/19550	1.32503e-13	8.59614e-12	6.04982e-12	ITGB1/GABRA1/SCN10A/GABRA2/NRP1/NTRK3/OPRM1/SLC6A4/ADORA2A/DRD2/GRIA1/EPHA4/SCN2A/HTR2A/ADORA1/ADRA2C/GHSR/CNR1/EPHB2/ADRA1A/GRM2/KCNA3/EPHA7/OPRD1/P2RX3/SLC16A3/CHRM1/GLRA1/SLC6A5/P2RY4	30	12.8778	5.10444
9	GO:0097060	synaptic membrane	48/766	384/19550	1.18348e-12	6.69175e-11	4.70954e-11	CTNNB1/ITGB1/GABRA1/SCN10A/GABRA2/NRP1/NTRK3/OPRM1/CHRM2/SLC6A4/ITSN1/ADORA2A/DRD2/COMT/ADAM10/GRIN1/SIGMAR1/GRIA1/DNM1/EPHA4/SCN2A/HTR2A/ADORA1/GABRA6/GABBR1/ADRA2C/GHSR/GRM5/GRIK3/CNR1/PRKCG/SRGAP2/EPHB2/ADRA1A/SLC6A2/GRM2/KCNA3/EPHA7/OPRD1/CHRNA4/CHRM4/P2RX3/SLC16A3/CHRM1/GLRA1/SLC6A5/CHRNB4/P2RY4	48	11.9268	3.19027
10	GO:0099240	intrinsic component of synaptic membrane	30/766	163/19550	1.28935e-12	6.69175e-11	4.70954e-11	ITGB1/GABRA1/SCN10A/GABRA2/NRP1/NTRK3/OPRM1/SLC6A4/ADORA2A/DRD2/GRIA1/EPHA4/SCN2A/HTR2A/ADORA1/ADRA2C/GHSR/CNR1/EPHB2/ADRA1A/GRM2/KCNA3/EPHA7/OPRD1/P2RX3/SLC16A3/CHRM1/GLRA1/SLC6A5/P2RY4	30	11.8896	4.69734
11	GO:0099056	integral component of presynaptic membrane	19/766	66/19550	4.55164e-12	2.14755e-10	1.51141e-10	SCN10A/OPRM1/SLC6A4/ADORA2A/DRD2/EPHA4/SCN2A/HTR2A/ADORA1/CNR1/EPHB2/ADRA1A/KCNA3/OPRD1/P2RX3/CHRM1/GLRA1/SLC6A5/P2RY4	19	11.3418	7.3473
12	GO:0005775	vacuolar lumen	29/766	174/19550	3.88565e-11	1.68054e-09	1.18274e-09	HSP90AA1/MPO/MAPK1/ELANE/TTR/CTSB/PRKCD/GUSB/LYZ/GC/CTSS/CTSC/ARG1/CTSK/VCP/CTSD/FABP5/GBA/GYG1/ASAH1/CTSA/PPT1/ACLY/PADI2/ARSB/NEU4/DPP7/FUCA1/LIPA	29	10.4105	4.2537
13	GO:0098889	intrinsic component of presynaptic membrane	19/766	75/19550	5.41318e-11	2.16111e-09	1.52095e-09	SCN10A/OPRM1/SLC6A4/ADORA2A/DRD2/EPHA4/SCN2A/HTR2A/ADORA1/CNR1/EPHB2/ADRA1A/KCNA3/OPRD1/P2RX3/CHRM1/GLRA1/SLC6A5/P2RY4	19	10.2665	6.46562
14	GO:0042734	presynaptic membrane	26/766	146/19550	8.77778e-11	3.25405e-09	2.29014e-09	CTNNB1/SCN10A/OPRM1/SLC6A4/ITSN1/ADORA2A/DRD2/DNM1/EPHA4/SCN2A/HTR2A/ADORA1/GABBR1/GRIK3/CNR1/EPHB2/ADRA1A/SLC6A2/GRM2/KCNA3/OPRD1/P2RX3/CHRM1/GLRA1/SLC6A5/P2RY4	26	10.0566	4.54505
15	GO:0045211	postsynaptic membrane	36/766	277/19550	2.74997e-10	9.5149e-09	6.69642e-09	CTNNB1/GABRA1/GABRA2/NRP1/NTRK3/OPRM1/CHRM2/SLC6A4/ADORA2A/DRD2/COMT/ADAM10/GRIN1/SIGMAR1/GRIA1/EPHA4/HTR2A/ADORA1/GABRA6/GABBR1/ADRA2C/GRM5/GRIK3/SRGAP2/EPHB2/ADRA1A/GRM2/KCNA3/EPHA7/OPRD1/CHRNA4/CHRM4/SLC16A3/CHRM1/GLRA1/CHRNB4	36	9.56067	3.31696
16	GO:0005901	caveola	19/766	84/19550	4.473e-10	1.45093e-08	1.02114e-08	JAK2/LRRK2/CTNNB1/MAPK1/MAPK3/PTGS2/SELE/HMOX1/NOS3/CBL/HDAC6/INSR/TFPI/SLC2A1/P2RY12/HTR2A/ADRA1A/NEU3/SLC22A6	19	9.3494	5.77288
17	GO:0098978	glutamatergic synapse	40/766	338/19550	4.89418e-10	1.49416e-08	1.05157e-08	STAT3/JAK2/LRRK2/ITGB1/GSK3B/RAC1/PLAT/MAPK14/MTOR/SCN10A/FYN/VCP/NRP1/NTRK3/PIN1/PTK2B/PRKCZ/ITSN1/ADORA2A/DRD2/ADAM10/CDK5/GRIA1/DNM1/EPHA4/SCN2A/HTR2A/ADRA2C/GHSR/GRIK3/CNR1/EPHB2/ADRA1A/PPP1R9A/DRD4/KCNA3/EPHA7/EPHB1/CHRM1/P2RY4	40	9.31032	3.02038
18	GO:0099055	integral component of postsynaptic membrane	22/766	117/19550	8.41844e-10	2.42732e-08	1.7083e-08	GABRA1/GABRA2/NRP1/NTRK3/OPRM1/SLC6A4/ADORA2A/DRD2/GRIA1/EPHA4/HTR2A/ADORA1/ADRA2C/EPHB2/ADRA1A/GRM2/KCNA3/EPHA7/OPRD1/SLC16A3/CHRM1/GLRA1	22	9.07477	4.79904
19	GO:0098936	intrinsic component of postsynaptic membrane	22/766	122/19550	1.92641e-09	5.26214e-08	3.70341e-08	GABRA1/GABRA2/NRP1/NTRK3/OPRM1/SLC6A4/ADORA2A/DRD2/GRIA1/EPHA4/HTR2A/ADORA1/ADRA2C/EPHB2/ADRA1A/GRM2/KCNA3/EPHA7/OPRD1/SLC16A3/CHRM1/GLRA1	22	8.71525	4.60236
20	GO:0044853	plasma membrane raft	21/766	116/19550	4.16648e-09	1.0812e-07	7.60931e-08	JAK2/LRRK2/CTNNB1/MAPK1/MAPK3/PTGS2/SELE/HMOX1/NOS3/PTPN11/CBL/PRKACA/HDAC6/INSR/TFPI/SLC2A1/P2RY12/HTR2A/ADRA1A/NEU3/SLC22A6	21	8.38023	4.6204
21	GO:1902911	protein kinase complex	19/766	96/19550	4.8857e-09	1.20747e-07	8.49793e-08	CHUK/IKBKB/CDK1/ACVR1/IGF1R/CDK2/INSR/CDK4/CCND1/CDKN1A/ACVR1B/CDK6/CCNA2/MAP3K5/CDK5/CCNE1/ERN1/CDK5R1/PHKG1	19	8.31107	5.05127
22	GO:0150034	distal axon	34/766	294/19550	1.77173e-08	4.17967e-07	2.94158e-07	HSP90AA1/APP/LRRK2/ITGA4/SNCA/CASR/ADCY10/CBL/CALM1/NRP1/ITGA2/PTK2B/DICER1/DRD2/TUBB3/GRIN1/FKBP4/SIGMAR1/CDK5/EPHA4/ADORA1/ADRA2C/P2RX4/GRIK3/CNR1/PRKCG/PPP1R9A/KCNA3/PTPRN/OPRD1/CDK5R1/P2RX3/CHRM1/GLRA1	34	7.7516	2.95155
23	GO:0035578	azurophil granule lumen	17/766	91/19550	7.69377e-08	1.73612e-06	1.22185e-06	MPO/MAPK1/ELANE/TTR/PRKCD/GUSB/LYZ/CTSC/ARG1/VCP/FABP5/CTSA/ACLY/PADI2/ARSB/DPP7/FUCA1	17	7.11386	4.76788
24	GO:1902554	serine/threonine protein kinase complex	16/766	81/19550	8.20226e-08	1.77374e-06	1.24833e-06	CHUK/IKBKB/CDK1/ACVR1/CDK2/CDK4/CCND1/CDKN1A/ACVR1B/CDK6/CCNA2/CDK5/CCNE1/ERN1/CDK5R1/PHKG1	16	7.08607	5.04142
25	GO:0009897	external side of plasma membrane	41/766	421/19550	8.57948e-08	1.7811e-06	1.25351e-06	TLR4/CXCR4/TNF/CCR1/ITGB1/CD40LG/THBS1/CXCR1/F2/PLG/KIT/IL6ST/SELP/PDGFRA/CTSB/SELE/PTPRC/TLR8/ACE/ADA/ABCB1/S1PR1/CTSK/ITGAV/F10/INSR/ITGA2/FGA/ITGA2B/ANPEP/FCGRT/ENPEP/P2RY12/MAP3K5/ABCG2/CD1A/CAPN2/NEU3/CHRNA4/SLC2A4/GLRA1	41	7.06654	2.48553
26	GO:0045177	apical part of cell	41/766	435/19550	2.08347e-07	4.15892e-06	2.92698e-06	APP/CTNNB1/TLR9/DPP4/PLAT/TJP1/MUC1/CTSB/CFTR/ADRB2/TEK/ABCB1/ADAM17/ACVR1/CASR/SLC15A1/PDE4D/CTSK/AKR1A1/ADCY10/SLC10A2/MSN/PRKCZ/NOX4/SLC2A1/ENPEP/ABCG2/FABP1/STK26/FAP/PATJ/MGAM/SLC5A1/SLC16A1/SLC29A1/SLC16A3/USH1C/SLC19A1/NPC1L1/P2RY4/SLC46A1	41	6.68121	2.40554
27	GO:0098685	Schaffer collateral - CA1 synapse	15/766	78/19550	3.00719e-07	5.78049e-06	4.06821e-06	STAT3/CTNNB1/ITGB1/PLAT/FYN/PRKCZ/CDK5/ADRB1/EPHA4/GABBR1/GHSR/GRM5/EPHA7/P2RX3/CHRM1	15	6.52184	4.90811
28	GO:0005925	focal adhesion	39/766	418/19550	5.34161e-07	9.90106e-06	6.96819e-06	JAK2/JAK1/CTNNB1/ITGB1/MAPK1/RAC1/MAPK3/DPP4/ITGA4/PTPRC/TEK/ADAM17/MME/CBL/ITGAV/PTK2/MSN/YWHAG/NRP1/ITGA2/OPRM1/ITGB5/MMP14/ITGA2B/PDPK1/PTK2B/EPHA2/ANXA6/CAPN1/SLC6A4/GSN/NOX4/ADAM10/FLNB/CAPN2/FAP/PDLIM1/LAP3/ALOX15B	39	6.27233	2.38126
29	GO:0030055	cell-substrate junction	39/766	425/19550	8.11666e-07	1.4047e-05	9.88603e-06	JAK2/JAK1/CTNNB1/ITGB1/MAPK1/RAC1/MAPK3/DPP4/ITGA4/PTPRC/TEK/ADAM17/MME/CBL/ITGAV/PTK2/MSN/YWHAG/NRP1/ITGA2/OPRM1/ITGB5/MMP14/ITGA2B/PDPK1/PTK2B/EPHA2/ANXA6/CAPN1/SLC6A4/GSN/NOX4/ADAM10/FLNB/CAPN2/FAP/PDLIM1/LAP3/ALOX15B	39	6.09062	2.34204
30	GO:0061695	transferase complex, transferring phosphorus-containing groups	27/766	239/19550	8.25636e-07	1.4047e-05	9.88603e-06	PIK3R1/PIK3CA/PIK3CB/CHUK/IKBKB/CDK1/PIK3CD/PIK3CG/ACVR1/POLA1/IGF1R/CDK2/INSR/CDK4/CCND1/CDKN1A/ACVR1B/CDK6/CCNA2/MAP3K5/CDK5/CCNE1/POLR2H/ERN1/CDK5R1/PRPS1/PHKG1	27	6.08321	2.88326
31	GO:0043197	dendritic spine	23/766	183/19550	8.3903e-07	1.4047e-05	9.88603e-06	APP/ITGB1/RAC1/PDE4B/PTK2/PRKACA/OPRM1/PTK2B/ITSN1/DRD2/COMT/ADAM10/GRIN1/GRIA1/EPHA4/ADORA1/CAMK2A/P2RX4/SRGAP2/PPP1R9A/OPRD1/CDK5R1/P2RX3	23	6.07622	3.20771
32	GO:0044309	neuron spine	23/766	184/19550	9.24131e-07	1.49882e-05	1.05485e-05	APP/ITGB1/RAC1/PDE4B/PTK2/PRKACA/OPRM1/PTK2B/ITSN1/DRD2/COMT/ADAM10/GRIN1/GRIA1/EPHA4/ADORA1/CAMK2A/P2RX4/SRGAP2/PPP1R9A/OPRD1/CDK5R1/P2RX3	23	6.03427	3.19027
33	GO:0043202	lysosomal lumen	16/766	97/19550	1.07938e-06	1.69757e-05	1.19472e-05	HSP90AA1/CTSB/GUSB/GC/CTSS/CTSK/CTSD/GBA/GYG1/ASAH1/CTSA/PPT1/ARSB/NEU4/FUCA1/LIPA	16	5.96683	4.20985
34	GO:1904724	tertiary granule lumen	12/766	55/19550	1.11782e-06	1.70633e-05	1.20088e-05	LTF/MMP9/MMP8/LYZ/CTSS/LTA4H/CANT1/PTPN6/CTSD/PRSS3/ASAH1/CTSH	12	5.95163	5.56848
35	GO:0043679	axon terminus	18/766	122/19550	1.27032e-06	1.8837e-05	1.32572e-05	LRRK2/SNCA/CASR/ITGA2/DRD2/GRIN1/EPHA4/ADORA1/ADRA2C/P2RX4/GRIK3/PRKCG/KCNA3/PTPRN/OPRD1/P2RX3/CHRM1/GLRA1	18	5.89609	3.76557
36	GO:0099572	postsynaptic specialization	34/766	356/19550	1.69077e-06	2.43752e-05	1.71549e-05	STAT3/CTNNB1/MAPK1/GABRA1/PDE4B/GABRA2/FYN/PDPK1/PTK2B/PRKCZ/ADORA2A/DRD2/ADAM10/GRIN1/SIGMAR1/CDK5/GRIA1/FABP5/EPHA4/ADORA1/CAMK2A/ADRA2C/GRM5/P2RX4/PRKCG/SRGAP2/PPP1R9A/EPHA7/MAGI2/OPRD1/CDK5R1/SLC16A3/CHRM1/GLRA1	34	5.77192	2.43751
37	GO:0031252	cell leading edge	38/766	422/19550	1.77431e-06	2.48883e-05	1.7516e-05	TLR4/CXCR4/APP/AKT1/PIK3CA/CTNNB1/ITGB1/RAC1/DPP4/ADAM17/S100B/GABRA1/PDE4A/GABRA2/ACTA1/ITGAV/HDAC6/INSR/OPRM1/PTK2B/EPHA2/PRKCZ/CDK6/ITSN1/ADORA2A/TUBB3/CDK5/GRIA1/S100A11/ADORA1/GABRA6/SRGAP2/FAP/PKN2/DPP9/PPP1R9A/OPRD1/PDE9A	38	5.75097	2.29821
38	GO:0070820	tertiary granule	21/766	164/19550	1.84206e-06	2.51587e-05	1.77063e-05	LTF/LGALS3/MMP9/RAC1/FPR1/FPR2/MMP8/LYZ/CTSS/PTAFR/LTA4H/CANT1/PTPN6/ADAM10/CTSD/PRSS3/MGAM/ASAH1/CTSH/GPR84/CHRNB4	21	5.7347	3.26809
39	GO:0005788	endoplasmic reticulum lumen	31/766	313/19550	2.26837e-06	3.01867e-05	2.12449e-05	ALB/IL6/APP/MAPK1/THBS1/F2/MAPK3/PTGS2/SERPINC1/GCG/ADAM17/ERAP1/CTSC/SHH/F10/LIPC/IGFBP3/FGA/F7/ERAP2/FLT3/ADAM10/NUCB1/BCHE/CES1/STS/ADAMTS5/SPON1/ARSB/CES2/NOTUM	31	5.64429	2.52776
40	GO:0044306	neuron projection terminus	19/766	141/19550	2.62841e-06	3.41036e-05	2.40016e-05	LRRK2/SNCA/MME/CASR/ITGA2/DRD2/GRIN1/EPHA4/ADORA1/ADRA2C/P2RX4/GRIK3/PRKCG/KCNA3/PTPRN/OPRD1/P2RX3/CHRM1/GLRA1	19	5.58031	3.43916
41	GO:0014069	postsynaptic density	31/766	330/19550	6.75066e-06	8.54535e-05	6.01407e-05	STAT3/CTNNB1/MAPK1/PDE4B/FYN/PDPK1/PTK2B/PRKCZ/ADORA2A/DRD2/ADAM10/GRIN1/SIGMAR1/CDK5/GRIA1/FABP5/EPHA4/ADORA1/CAMK2A/ADRA2C/GRM5/P2RX4/PRKCG/SRGAP2/PPP1R9A/EPHA7/MAGI2/OPRD1/CDK5R1/SLC16A3/CHRM1	31	5.17065	2.39754
42	GO:0016324	apical plasma membrane	33/766	367/19550	8.68722e-06	0.000107349	7.55505e-05	TLR9/DPP4/MUC1/CTSB/CFTR/ADRB2/TEK/ABCB1/ADAM17/CASR/SLC15A1/PDE4D/CTSK/AKR1A1/ADCY10/SLC10A2/MSN/PRKCZ/NOX4/SLC2A1/ENPEP/ABCG2/STK26/PATJ/MGAM/SLC5A1/SLC16A1/SLC29A1/SLC16A3/SLC19A1/NPC1L1/P2RY4/SLC46A1	33	5.06112	2.29491
43	GO:0032279	asymmetric synapse	31/766	335/19550	9.14111e-06	0.000110331	7.76491e-05	STAT3/CTNNB1/MAPK1/PDE4B/FYN/PDPK1/PTK2B/PRKCZ/ADORA2A/DRD2/ADAM10/GRIN1/SIGMAR1/CDK5/GRIA1/FABP5/EPHA4/ADORA1/CAMK2A/ADRA2C/GRM5/P2RX4/PRKCG/SRGAP2/PPP1R9A/EPHA7/MAGI2/OPRD1/CDK5R1/SLC16A3/CHRM1	31	5.039	2.36176
44	GO:0005766	primary lysosome	19/766	155/19550	1.0712e-05	0.000123545	8.69491e-05	MPO/MAPK1/ELANE/FPR1/TTR/PRKCD/GUSB/LYZ/CTSC/ARG1/VCP/C3AR1/FABP5/CTSA/ACLY/PADI2/ARSB/DPP7/FUCA1	19	4.97013	3.12853
45	GO:0042582	azurophil granule	19/766	155/19550	1.0712e-05	0.000123545	8.69491e-05	MPO/MAPK1/ELANE/FPR1/TTR/PRKCD/GUSB/LYZ/CTSC/ARG1/VCP/C3AR1/FABP5/CTSA/ACLY/PADI2/ARSB/DPP7/FUCA1	19	4.97013	3.12853
46	GO:0031968	organelle outer membrane	24/766	230/19550	1.3041e-05	0.000147137	0.000103552	LRRK2/CASP8/PTGS2/SNCA/MTOR/PLA2G2A/HMOX1/ARG1/MAOB/MAOA/CYB5A/BCL2L1/RAF1/MCL1/SIGMAR1/EPHA4/HK1/RPS6KB1/CNR1/HK2/CPT1A/DAO/NEU4/KMO	24	4.88469	2.66319
47	GO:0019867	outer membrane	24/766	232/19550	1.5078e-05	0.000166499	0.000117179	LRRK2/CASP8/PTGS2/SNCA/MTOR/PLA2G2A/HMOX1/ARG1/MAOB/MAOA/CYB5A/BCL2L1/RAF1/MCL1/SIGMAR1/EPHA4/HK1/RPS6KB1/CNR1/HK2/CPT1A/DAO/NEU4/KMO	24	4.82166	2.64023
48	GO:0098984	neuron to neuron synapse	32/766	361/19550	1.58094e-05	0.00017094	0.000120304	STAT3/CTNNB1/MAPK1/PDE4B/FYN/PDPK1/PTK2B/PRKCZ/ADORA2A/DRD2/ADAM10/GRIN1/SIGMAR1/CDK5/GRIA1/FABP5/EPHA4/ADORA1/CAMK2A/ADRA2C/GRM5/P2RX4/PRKCG/SRGAP2/PPP1R9A/EPHA7/MAGI2/OPRD1/CDK5R1/P2RX3/SLC16A3/CHRM1	32	4.80108	2.26236
49	GO:0005741	mitochondrial outer membrane	22/766	205/19550	1.9116e-05	0.000201977	0.000142148	LRRK2/CASP8/SNCA/MTOR/PLA2G2A/HMOX1/ARG1/MAOB/MAOA/CYB5A/BCL2L1/RAF1/MCL1/EPHA4/HK1/RPS6KB1/CNR1/HK2/CPT1A/DAO/NEU4/KMO	22	4.7186	2.73897
50	GO:0005635	nuclear envelope	38/766	468/19550	1.94583e-05	0.000201977	0.000142148	APP/MAPK3/PTGS2/LMNA/PARP1/SNCA/MTOR/NPC1/ALOX5/P2RX7/POLA1/BCL2L1/INSR/CDK4/CCND1/KPNB1/PRKCZ/EDNRB/ITSN1/SIGMAR1/RANBP2/PLA2G4A/GRK5/P2RX4/NR4A1/BCHE/NUP214/CLIC1/ERN1/TPR/PHF8/ADRA1A/EPHA3/TNKS/EBP/P2RX3/PTGES/SLC16A3	38	4.71089	2.07231
51	GO:0042581	specific granule	18/766	160/19550	5.77518e-05	0.00058771	0.00041362	LTF/NFKB1/ELANE/FPR2/ITGAL/MMP8/LYZ/ARG1/CANT1/ITGAV/PTPN6/C3AR1/KPNB1/ADAM10/CTSD/ANXA3/GPR84/CHRNB4	18	4.23843	2.87125
52	GO:0072562	blood microparticle	17/766	146/19550	5.96355e-05	0.000595208	0.000418897	ALB/F2/PLG/PRSS1/GC/SERPINC1/ACTA1/MSN/FGA/ITGA2B/GSN/SLC2A1/C8A/BCHE/CLIC1/F13A1/KDM4D	17	4.2245	2.97176
53	GO:0030426	growth cone	19/766	177/19550	6.91627e-05	0.000677272	0.000476652	HSP90AA1/APP/LRRK2/ITGA4/SNCA/ADCY10/CBL/CALM1/NRP1/PTK2B/DICER1/TUBB3/FKBP4/SIGMAR1/CDK5/EPHA4/CNR1/PPP1R9A/CDK5R1	19	4.16013	2.73967
54	GO:0098802	plasma membrane signaling receptor complex	27/766	306/19550	7.72319e-05	0.000742284	0.000522407	IL6/ITGB1/SYK/CHUK/IKBKB/IL6ST/ITGA4/RNF31/ITGAL/ZAP70/TLR1/ACVR1/ITGAV/PTPN6/IGF1R/INSR/ITGA2/ITGB5/ITGA2B/ACVR1B/PTK2B/GRIN1/GRIA1/GABBR1/GRIK3/CHRNA4/CHRNB4	27	4.1122	2.25196
55	GO:0098562	cytoplasmic side of membrane	20/766	197/19550	9.84373e-05	0.000928891	0.000653737	LRRK2/AKT1/LCK/SYK/CHUK/RAC1/IKBKB/KIT/RNF31/ZAP70/PTPRC/G6PD/PTPN22/FYN/PTK2/PTK2B/PTPN1/ACP1/PTPN7/ALOX15	20	4.00684	2.59109
56	GO:0000118	histone deacetylase complex	11/766	72/19550	0.00010609	0.000983228	0.000691979	HDAC3/HDAC1/HDAC2/CSNK2A1/HDAC4/RUVBL1/HDAC5/HDAC6/HDAC7/HDAC8/KDM3A	11	3.97433	3.89922
57	GO:0030427	site of polarized growth	19/766	183/19550	0.00010828	0.000985916	0.00069387	HSP90AA1/APP/LRRK2/ITGA4/SNCA/ADCY10/CBL/CALM1/NRP1/PTK2B/DICER1/TUBB3/FKBP4/SIGMAR1/CDK5/EPHA4/CNR1/PPP1R9A/CDK5R1	19	3.96545	2.64985
58	GO:0035580	specific granule lumen	10/766	62/19550	0.000136479	0.00122126	0.000859498	LTF/NFKB1/ELANE/MMP8/LYZ/ARG1/CANT1/PTPN6/KPNB1/CTSD	10	3.86493	4.11648
59	GO:0005782	peroxisomal matrix	9/766	51/19550	0.000144093	0.00124641	0.000877199	NOS2/FABP1/ECH1/GSTK1/DAO/HAO1/EPHX2/SCP2/PAOX	9	3.84136	4.50392
60	GO:0031907	microbody lumen	9/766	51/19550	0.000144093	0.00124641	0.000877199	NOS2/FABP1/ECH1/GSTK1/DAO/HAO1/EPHX2/SCP2/PAOX	9	3.84136	4.50392
61	GO:0009898	cytoplasmic side of plasma membrane	18/766	172/19550	0.000147287	0.00125315	0.000881945	AKT1/LCK/SYK/CHUK/RAC1/IKBKB/KIT/RNF31/ZAP70/PTPRC/G6PD/PTPN22/FYN/PTK2/PTK2B/ACP1/PTPN7/ALOX15	18	3.83183	2.67093
62	GO:0030139	endocytic vesicle	28/766	336/19550	0.000152764	0.00127878	0.000899984	HSP90AA1/LTF/MPO/SYK/TLR9/ELANE/DPP4/TLR1/MTOR/CFTR/ADRB2/CTSS/NOS3/ITGAV/MDM2/ITGB5/CHRM2/DRD2/CAMK2D/FLNB/GRIA1/CAMK2B/CAMK2A/ANXA3/SRGAP2/AVPR1A/SPHK1/FFAR4	28	3.81598	2.12685
63	GO:0008305	integrin complex	7/766	31/19550	0.000159183	0.00131137	0.000922918	ITGB1/ITGA4/ITGAL/ITGAV/ITGA2/ITGB5/ITGA2B	7	3.7981	5.76308
64	GO:0000307	cyclin-dependent protein kinase holoenzyme complex	8/766	42/19550	0.000193639	0.00157029	0.00110514	CDK1/CDK2/CDK4/CCND1/CDKN1A/CDK6/CCNA2/CCNE1	8	3.71301	4.86137
65	GO:0031253	cell projection membrane	28/766	346/19550	0.000248479	0.00198401	0.00139631	CTNNB1/ITGB1/RAC1/DPP4/ADAM17/GABRA1/PDE4A/GABRA2/ITGAV/MSN/INSR/OPRM1/EPHA2/ADORA2A/DRD2/P2RY12/GRIA1/RHO/ADORA1/GABRA6/ABCG2/FAP/SLC5A1/OPRD1/SLC19A1/FFAR4/PDE9A/SLC46A1	28	3.60471	2.06538
66	GO:0031256	leading edge membrane	18/766	180/19550	0.000260325	0.0020471	0.00144071	ITGB1/RAC1/DPP4/ADAM17/GABRA1/PDE4A/GABRA2/ITGAV/INSR/OPRM1/EPHA2/ADORA2A/GRIA1/ADORA1/GABRA6/FAP/OPRD1/PDE9A	18	3.58448	2.55222
67	GO:0031594	neuromuscular junction	10/766	70/19550	0.000380012	0.00294367	0.00207171	APP/ITGB1/HDAC4/PRKACA/ACHE/CDK5/EPHA4/PPP1R9A/EPHA7/CDK5R1	10	3.4202	3.64603
68	GO:0005641	nuclear envelope lumen	4/766	10/19550	0.00040643	0.00310202	0.00218315	APP/ALOX5/BCHE/PTGES	4	3.39101	10.2089
69	GO:0098636	protein complex involved in cell adhesion	7/766	36/19550	0.000426199	0.00320576	0.00225616	ITGB1/ITGA4/ITGAL/ITGAV/ITGA2/ITGB5/ITGA2B	7	3.37039	4.96265
70	GO:0005667	transcription regulator complex	31/766	413/19550	0.000441968	0.00327687	0.00230621	TP53/STAT3/JUN/CTNNB1/ELANE/HIF1A/HDAC3/PARP1/NFAT5/NR1H3/AHR/EP300/HDAC1/ARID4A/PRKDC/HDAC2/CSNK2A1/HDAC4/KDM1A/CDK4/CCND1/RXRA/RB1/CBFB/NR4A1/KLF5/PDLIM1/SPEN/RARG/SNF8/NR2E3	31	3.35461	1.91571
71	GO:0043204	perikaryon	16/766	158/19550	0.000488058	0.00356763	0.00251084	APP/LRRK2/MAPK1/TOP1/HDAC6/OPRM1/PDPK1/DRD2/CDK5/NPPA/EPHA4/GRIK3/PTPRN/CDK5R1/GLRA1/PDE9A	16	3.31153	2.58453
72	GO:0043209	myelin sheath	8/766	48/19550	0.000503321	0.00362674	0.00255244	HSP90AA1/ITGB1/CALM1/PRKCZ/MAG/PMP2/CA13/SRD5A1	8	3.29815	4.2537
73	GO:0031143	pseudopodium	5/766	18/19550	0.00051012	0.00362674	0.00255244	MAPK1/MAPK3/MSN/RAF1/CAPN2	5	3.29233	7.0895
74	GO:0036019	endolysosome	6/766	27/19550	0.000518385	0.0036285	0.00255368	TLR9/CTSB/PRKCD/TLR8/CTSS/CTSK	6	3.28535	5.6716
75	GO:0019898	extrinsic component of membrane	25/766	309/19550	0.00052435	0.0036285	0.00255368	PIK3R1/AKT1/PIK3CA/CTNNB1/LCK/SYK/PIK3CB/RAC1/PLG/ZAP70/PIK3CD/PIK3CG/FYN/PTK2/PTK2B/SEC23A/NUCB1/GBA/ACADVL/TPR/GBA2/MGLL/RGS6/ALOX15/ALOX15B	25	3.28038	2.0649
76	GO:0045178	basal part of cell	23/766	276/19550	0.000574761	0.00392501	0.00276235	CTNNB1/TLR9/MET/TJP1/CD38/TEK/CASR/ADCY10/HPGD/MSN/ITGA2/SLC2A1/P2RY12/ADRA2A/ADORA1/FAP/SLC16A1/SLC29A1/SLC16A3/SLC19A1/SLC22A6/P2RY4/SLC46A1	23	3.24051	2.12685
77	GO:0032589	neuron projection membrane	9/766	62/19550	0.000654817	0.00441363	0.00310624	GABRA1/GABRA2/INSR/OPRM1/ADORA2A/GRIA1/ADORA1/GABRA6/OPRD1	9	3.18388	3.70483
78	GO:0031965	nuclear membrane	24/766	297/19550	0.000683633	0.00454879	0.00320136	PTGS2/LMNA/SNCA/ALOX5/P2RX7/BCL2L1/CDK4/CCND1/KPNB1/EDNRB/SIGMAR1/RANBP2/GRK5/P2RX4/NR4A1/CLIC1/ERN1/TPR/PHF8/ADRA1A/EPHA3/TNKS/P2RX3/SLC16A3	24	3.16518	2.0624
79	GO:0034702	ion channel complex	23/766	282/19550	0.000772376	0.00507422	0.00357115	CFTR/GABRA1/SCN10A/PDE4D/SCN4A/PDE4B/GABRA2/CALM1/PRKACA/PTK2B/GRIN1/GRIA1/CACNA2D1/SCN2A/GABRA6/SCN3A/GRIK3/CLIC1/KCNA3/CHRNA4/GLRA1/CHRNB4/CLCNKA	23	3.11217	2.0816
80	GO:0030027	lamellipodium	18/766	202/19550	0.00103012	0.00668291	0.00470332	APP/AKT1/PIK3CA/CTNNB1/ITGB1/RAC1/DPP4/ACTA1/ITGAV/PTK2B/EPHA2/ITSN1/TUBB3/CDK5/SRGAP2/FAP/PKN2/PPP1R9A	18	2.98711	2.27425
81	GO:0097038	perinuclear endoplasmic reticulum	5/766	21/19550	0.00109887	0.00704092	0.00495528	PIK3R1/FYN/NOX4/ADAM10/CAPN2	5	2.95905	6.07671
82	GO:0032590	dendrite membrane	7/766	43/19550	0.0012974	0.00821162	0.00577919	GABRA1/GABRA2/INSR/OPRM1/GRIA1/GABRA6/OPRD1	7	2.88692	4.15478
83	GO:0031970	organelle envelope lumen	11/766	96/19550	0.00132486	0.0082844	0.00583041	APP/SOD1/SNCA/ALOX5/ALPL/CAPN2/BCHE/NME4/CDC25C/PTGES/SUOX	11	2.87783	2.92442
84	GO:0005769	early endosome	28/766	394/19550	0.0018542	0.0113911	0.00801689	TLR4/CXCR4/APP/LTF/MAPK1/KDR/MAPK3/CFTR/ADRB2/RET/MME/NTRK1/NRP1/PTPN1/GRIA1/NUCB1/ADRB1/EPHA4/AOC3/EPHA3/NEU3/SLC5A1/SPHK1/EPHA8/EPHB1/VPS26A/KIFC1/LIPG	28	2.73184	1.81376
85	GO:0032839	dendrite cytoplasm	6/766	34/19550	0.0018656	0.0113911	0.00801689	LRRK2/MAPK1/SOD1/ADA/OPRM1/GRIK3	6	2.72918	4.50392
86	GO:0099634	postsynaptic specialization membrane	12/766	117/19550	0.00213796	0.0129023	0.00908043	GABRA1/GABRA2/SIGMAR1/GRIA1/EPHA4/ADRA2C/GRM5/EPHA7/OPRD1/SLC16A3/CHRM1/GLRA1	12	2.67	2.61766
87	GO:0031904	endosome lumen	6/766	35/19550	0.0021781	0.0129935	0.00914459	JAK2/APP/CTSB/CTSS/CTSK/CTSH	6	2.66192	4.37523
88	GO:0051233	spindle midzone	6/766	36/19550	0.00252848	0.0149123	0.010495	APP/PLK1/AURKB/AURKA/CDCA8/AURKC	6	2.59714	4.2537
89	GO:0099060	integral component of postsynaptic specialization membrane	9/766	75/19550	0.00258325	0.0150641	0.0106019	GABRA1/GABRA2/GRIA1/ADRA2C/EPHA7/OPRD1/SLC16A3/CHRM1/GLRA1	9	2.58783	3.06266
90	GO:0045335	phagocytic vesicle	13/766	137/19550	0.00285289	0.0163281	0.0114914	LTF/MPO/SYK/TLR9/ELANE/TLR1/MTOR/CTSS/ITGAV/ITGB5/FLNB/ANXA3/SRGAP2	13	2.54472	2.42181
91	GO:0009925	basal plasma membrane	20/766	257/19550	0.00286292	0.0163281	0.0114914	CTNNB1/TLR9/MET/TJP1/CD38/TEK/CASR/HPGD/MSN/SLC2A1/P2RY12/ADRA2A/ADORA1/SLC16A1/SLC29A1/SLC16A3/SLC19A1/SLC22A6/P2RY4/SLC46A1	20	2.54319	1.98616
92	GO:0005903	brush border	11/766	106/19550	0.0029386	0.0164793	0.0115978	MME/SLC15A1/ENPEP/FLNB/NPPA/ABCG2/CLIC1/SLC5A1/USH1C/SLC19A1/SLC46A1	11	2.53186	2.64853
93	GO:0031091	platelet alpha granule	10/766	91/19550	0.00295293	0.0164793	0.0115978	ALB/APP/THBS1/PLG/SELP/SNCA/FGA/ITGA2B/VEGFB/F13A1	10	2.52975	2.80464
94	GO:0034706	sodium channel complex	5/766	26/19550	0.00302098	0.0166796	0.0117388	SCN10A/SCN4A/SCN2A/SCN3A/GRIK3	5	2.51985	4.90811
95	GO:0034707	chloride channel complex	7/766	50/19550	0.00317486	0.0173448	0.012207	CFTR/GABRA1/GABRA2/GABRA6/CLIC1/GLRA1/CLCNKA	7	2.49828	3.57311
96	GO:0098948	intrinsic component of postsynaptic specialization membrane	9/766	78/19550	0.00338178	0.0182827	0.0128671	GABRA1/GABRA2/GRIA1/ADRA2C/EPHA7/OPRD1/SLC16A3/CHRM1/GLRA1	9	2.47086	2.94487
97	GO:0001518	voltage-gated sodium channel complex	4/766	17/19550	0.00369998	0.0197968	0.0139326	SCN10A/SCN4A/SCN2A/SCN3A	4	2.4318	6.00522
98	GO:0005777	peroxisome	13/766	142/19550	0.00388989	0.0202612	0.0142595	SOD1/NOS2/TKT/FABP1/ECH1/GSTK1/IMPDH2/DAO/HMGCR/HAO1/EPHX2/SCP2/PAOX	13	2.41006	2.33654
99	GO:0042579	microbody	13/766	142/19550	0.00388989	0.0202612	0.0142595	SOD1/NOS2/TKT/FABP1/ECH1/GSTK1/IMPDH2/DAO/HMGCR/HAO1/EPHX2/SCP2/PAOX	13	2.41006	2.33654
100	GO:0005911	cell-cell junction	32/766	494/19550	0.0039039	0.0202612	0.0142595	APP/PIK3R1/AKT1/PIK3CA/CTNNB1/ITGB1/KIT/DPP4/TJP1/ZAP70/PRKCD/TEK/ADAM17/PTPN6/CDK4/CCND1/EPHA2/PRKCZ/SLC2A1/ADAM10/RHO/EPHA4/SCN2A/S100A11/PRKCG/PKN2/PATJ/PDLIM1/MAGI1/SLC5A1/MAGI2/ALOX15B	32	2.4085	1.65326
The top 100 molecular functions with lowest qvalue
No	ID	Description	GeneRatio	BgRatio	pvalue	p.adjust	qvalue	geneID	Count	Enrichment.Score	Fold.Enrichment
1	GO:0004674	protein serine/threonine kinase activity	74/768	386/18368	7.75489e-29	7.32837e-26	4.68559e-26	LRRK2/AKT1/SYK/MAPK1/GSK3B/CHUK/MAPK3/IKBKB/TBK1/MAPK14/CDK1/PRKCD/MAPK8/EIF2AK2/MTOR/MAP3K14/PRKCQ/BRAF/PRKCE/TOP1/ACVR1/ROCK2/PIM2/BRD4/PRKCA/PRKDC/CSNK2A1/PRKACA/PLK1/CDK2/MAPK9/AURKB/AURKA/CDK4/RAF1/CSNK2A2/ACVR1B/PDPK1/PTK2B/PRKCZ/CHEK1/CSNK2B/CDK6/GSK3A/GRK2/BRD2/CAMK2D/MAP3K5/RPS6KA1/CDK5/CAMK2B/CAMK2A/RPS6KB1/GRK5/NEK2/MAPK6/PRKCG/CSNK1G2/PIM1/ERN1/PKN2/DYRK1B/GRK6/TTK/MAPKAPK2/RPS6KB2/AU…	74	28.1104	4.58506
2	GO:0004714	transmembrane receptor protein tyrosine kinase activity	42/768	124/18368	3.67349e-27	1.73572e-24	1.10978e-24	JAK2/JAK1/LCK/SYK/KDR/KIT/MET/FGFR1/PDGFRA/ZAP70/BTK/PRKCD/EIF2AK2/RET/TEK/FYN/IGF1R/NTRK1/PTK2/INSR/NRP1/NTRK3/AXL/ALK/PTK2B/EPHA2/FLT3/EPHA1/EPHA4/WEE1/EPHB2/DYRK1B/EPHA3/TTK/EPHA7/MATK/EPHA6/EPHB3/EPHA8/EPHB1/CLK4/EPHB6	42	26.4349	8.10081
3	GO:0019199	transmembrane receptor protein kinase activity	44/768	143/18368	2.03637e-26	5.17965e-24	3.31175e-24	JAK2/JAK1/LCK/SYK/KDR/KIT/MET/FGFR1/PDGFRA/ZAP70/BTK/PRKCD/EIF2AK2/RET/TEK/ACVR1/FYN/IGF1R/NTRK1/PTK2/INSR/NRP1/NTRK3/AXL/ALK/ACVR1B/PTK2B/EPHA2/FLT3/EPHA1/EPHA4/WEE1/EPHB2/DYRK1B/EPHA3/TTK/EPHA7/MATK/EPHA6/EPHB3/EPHA8/EPHB1/CLK4/EPHB6	44	25.6911	7.35897
4	GO:0004713	protein tyrosine kinase activity	43/768	136/18368	2.19245e-26	5.17965e-24	3.31175e-24	JAK2/JAK1/LCK/SYK/KDR/KIT/MET/FGFR1/PDGFRA/ZAP70/BTK/PRKCD/EIF2AK2/RET/TEK/FYN/IGF1R/NTRK1/PTK2/INSR/NRP1/NTRK3/AXL/ALK/PTK2B/EPHA2/FLT3/EPHA1/EPHA4/WEE1/EPHB2/DYRK1B/EPHA3/TTK/EPHA7/MATK/CAMKK2/EPHA6/EPHB3/EPHA8/EPHB1/CLK4/EPHB6	43	25.6591	7.56189
5	GO:0106310	protein serine kinase activity	65/768	360/18368	6.59873e-24	1.24716e-21	7.97404e-22	LRRK2/AKT1/PIK3CA/MAPK1/GSK3B/MAPK3/IKBKB/TBK1/MAPK14/CDK1/PRKCD/MAPK8/EIF2AK2/MTOR/MAP3K14/PIK3CG/PRKCQ/BRAF/PRKCE/ROCK2/PIM2/PRKCA/PRKDC/CSNK2A1/PRKACA/PLK1/CDK2/MAPK9/AURKB/AURKA/CDK4/RAF1/CSNK2A2/PDPK1/PRKCZ/CHEK1/CDK6/GSK3A/CAMK2D/MAP3K5/RPS6KA1/CDK5/CAMK2B/CAMK2A/RPS6KB1/NEK2/MAPK6/STK26/PRKCG/CSNK1G2/PIM1/ERN1/PKN2/DYRK1B/TTK/MAPKAPK2/RPS6KB2/AURKC/DAPK3/CAMKK2/PRKD2/PKN1/CLK4/RPS6KA6/PHKG1	65	23.1805	4.31829
6	GO:0004879	nuclear receptor activity	26/768	52/18368	1.66874e-22	2.2528e-20	1.44038e-20	STAT3/NR3C1/ESR1/AR/ESR2/NR1H3/NR1H2/AHR/NR1H4/NR3C2/HNF4A/RXRA/RARA/NR4A1/NR1I2/THRB/THRA/ESRRB/RORA/NR1I3/NR1D2/RORC/RARB/RARG/NR2E3/RORB	26	21.7776	11.9583
7	GO:0098531	ligand-activated transcription factor activity	26/768	52/18368	1.66874e-22	2.2528e-20	1.44038e-20	STAT3/NR3C1/ESR1/AR/ESR2/NR1H3/NR1H2/AHR/NR1H4/NR3C2/HNF4A/RXRA/RARA/NR4A1/NR1I2/THRB/THRA/ESRRB/RORA/NR1I3/NR1D2/RORC/RARB/RARG/NR2E3/RORB	26	21.7776	11.9583
8	GO:0017171	serine hydrolase activity	39/768	195/18368	2.33232e-16	2.75506e-14	1.76152e-14	LTF/MMP9/F2/ELANE/PLG/MMP3/DPP4/PLAT/MMP1/MMP2/MMP8/ACE/PRSS1/CTSS/CTSC/MMP12/MMP13/CTSK/MMP7/F10/CTRB1/F7/MMP14/ACHE/KLK5/KLK1/PRSS3/DPP8/FAP/DPP9/CTSH/CTSA/KLK2/TMPRSS6/PREP/CMA1/KLK7/DPP7/NAALAD2	39	15.6322	4.78333
9	GO:0008236	serine-type peptidase activity	38/768	191/18368	6.81166e-16	7.15224e-14	4.57297e-14	LTF/MMP9/F2/ELANE/PLG/MMP3/DPP4/PLAT/MMP1/MMP2/MMP8/ACE/PRSS1/CTSS/CTSC/MMP12/MMP13/CTSK/MMP7/F10/CTRB1/F7/MMP14/KLK5/KLK1/PRSS3/DPP8/FAP/DPP9/CTSH/CTSA/KLK2/TMPRSS6/PREP/CMA1/KLK7/DPP7/NAALAD2	38	15.1667	4.75829
10	GO:0031406	carboxylic acid binding	36/768	176/18368	1.59904e-15	1.51109e-13	9.66154e-14	ALB/SELP/SELE/DHFR/NOS2/GSTP1/PLA2G1B/NR1H4/NOS3/HNF4A/RXRA/RARA/FABP3/GRIN1/FABP5/FABP1/PYGL/FABP4/EGLN3/MAG/CRABP2/TYMS/AKR1C3/EGLN1/FABP2/SLC19A1/PMP2/AKR1C2/SCP2/GLRA1/FFAR4/CYP26A1/AKR1C1/AKR1C4/SLC46A1/STARD5	36	14.7961	4.89205
11	GO:0033293	monocarboxylic acid binding	23/768	73/18368	1.1082e-14	9.52047e-13	6.08716e-13	ALB/GSTP1/PLA2G1B/NR1H4/HNF4A/RXRA/RARA/FABP3/FABP5/FABP1/PYGL/FABP4/CRABP2/AKR1C3/FABP2/PMP2/AKR1C2/SCP2/FFAR4/CYP26A1/AKR1C1/AKR1C4/STARD5	23	13.9554	7.53539
12	GO:0005003	ephrin receptor activity	13/768	19/18368	2.32504e-14	1.83097e-12	1.17068e-12	NTRK1/NTRK3/EPHA2/EPHA1/EPHA4/EPHB2/EPHA3/EPHA7/EPHA6/EPHB3/EPHA8/EPHB1/EPHB6	13	13.6336	16.364
13	GO:0004175	endopeptidase activity	56/768	430/18368	3.62085e-14	2.63208e-12	1.68289e-12	LTF/MMP9/CASP1/CASP8/F2/ELANE/PLG/MMP3/DPP4/PLAT/MMP1/CASP3/MMP2/CTSB/MMP8/ACE/PRSS1/ADAM17/CTSS/ERAP1/MME/CTSC/MMP12/MMP13/CASP6/SHH/CTSK/MMP7/F10/CTRB1/F7/ERAP2/MMP14/CAPN1/KLK5/ADAM10/KLK1/CASP7/PSMB2/CTSD/PSMB9/PRSS3/ADAMTS4/PSMB1/CAPN2/BLMH/FAP/MMP16/CTSH/KLK2/TMPRSS6/PREP/CMA1/KLK7/BACE2/ADAMTS5	56	13.4412	3.11473
14	GO:0008238	exopeptidase activity	25/768	103/18368	5.94467e-13	4.01265e-11	2.56559e-11	DPP4/ACE/ERAP1/MME/CTSC/CPA1/LTA4H/ERAP2/MMP14/ANPEP/METAP2/ENPEP/CPA3/DPP8/BLMH/FAP/DPP9/MMP16/CTSH/CTSA/LAP3/PEPD/CPN1/DPP7/NAALAD2	25	12.2259	5.80502
15	GO:0061629	RNA polymerase II-specific DNA-binding transcription factor binding	43/768	299/18368	1.29032e-12	7.71026e-11	4.92975e-11	TP53/STAT3/STAT1/ESR1/JUN/CTNNB1/GSK3B/HIF1A/AR/NFKBIA/MAPK14/HDAC3/PARP1/NFE2L2/NR1H2/NR1H4/EP300/HDAC1/HDAC2/HDAC4/NCOA1/HDAC5/HNF4A/KDM1A/RXRA/RB1/NCOA2/FLT3/TRIM24/PTPN2/GTF2I/NR4A1/FBP1/KDM4C/NR1I2/KDM3A/SPEN/PKN1/EXOSC9/RARB/RARG/CITED2/PADI2	43	11.8893	3.43952
16	GO:0004252	serine-type endopeptidase activity	32/768	174/18368	1.30544e-12	7.71026e-11	4.92975e-11	LTF/MMP9/F2/ELANE/PLG/MMP3/DPP4/PLAT/MMP1/MMP2/MMP8/PRSS1/CTSS/CTSC/MMP12/MMP13/CTSK/MMP7/F10/CTRB1/F7/MMP14/KLK5/KLK1/PRSS3/FAP/CTSH/KLK2/TMPRSS6/PREP/CMA1/KLK7	32	11.8842	4.39847
17	GO:0004177	aminopeptidase activity	16/768	40/18368	1.83712e-12	1.02122e-10	6.52947e-11	DPP4/ERAP1/LTA4H/ERAP2/MMP14/ANPEP/METAP2/ENPEP/DPP8/BLMH/DPP9/MMP16/CTSH/LAP3/PEPD/DPP7	16	11.7359	9.56667
18	GO:0016705	oxidoreductase activity, acting on paired donors, with incorporation or reduction of molecular oxygen	31/768	170/18368	3.70476e-12	1.945e-10	1.24359e-10	PTGS2/CYP1A1/CYP2C9/NOS2/CYP1A2/CYP1B1/HMOX1/CYP3A4/CYP19A1/NOS3/SCD/CYP2A6/KDM6B/KDM5B/CYP2C19/FTO/KDM4C/EGLN3/PHF8/AKR1C3/EGLN1/CYP11B2/KDM5C/TBXAS1/KDM2A/AKR1C2/KMO/SQLE/CYP26A1/AKR1C1/AKR1C4	31	11.4312	4.36127
19	GO:0033218	amide binding	50/768	400/18368	4.20725e-12	2.09255e-10	1.33793e-10	TLR4/PIK3R1/NFKBIA/FPR2/TLR1/ADRB2/DHFR/ERAP1/FASN/MME/ACVR1/PTGDR2/IGF1R/INSR/ITGA2/OPRM1/RXRA/ERAP2/KPNB1/ANPEP/ACHE/EDNRB/TUBB3/GRIN1/ENPEP/FKBP4/GRIA1/EPHA4/PLA2G4A/GHSR/CD1A/BCHE/NUP214/EPHB2/ACADVL/NQO2/MAG/RPS6KB2/OPRD1/SSTR5/AVPR1A/TYMS/CMA1/PTGES/CCKBR/SLC19A1/SCP2/ACBD7/SRD5A1/SLC46A1	50	11.376	2.98958
20	GO:0005005	transmembrane-ephrin receptor activity	11/768	17/18368	6.26003e-12	2.95786e-10	1.89119e-10	EPHA2/EPHA1/EPHA4/EPHB2/EPHA3/EPHA7/EPHA6/EPHB3/EPHA8/EPHB1/EPHB6	11	11.2034	15.4755
21	GO:0004712	protein serine/threonine/tyrosine kinase activity	16/768	44/18368	1.04113e-11	4.68509e-10	2.99553e-10	AKT1/MAPK1/MAPK3/MAPK14/BRAF/PRKACA/MAPK9/AURKB/AURKA/RPS6KA1/RPS6KB1/PRKCG/DYRK1B/TTK/AURKC/CLK4	16	10.9825	8.69697
22	GO:0032052	bile acid binding	9/768	11/18368	1.90347e-11	8.17626e-10	5.22771e-10	PLA2G1B/NR1H4/FABP1/PYGL/AKR1C3/AKR1C2/AKR1C1/AKR1C4/STARD5	9	10.7205	19.5682
23	GO:0030594	neurotransmitter receptor activity	24/768	111/18368	2.45715e-11	1.00957e-09	6.45494e-10	GABRA1/HTR1A/GABRA2/PTK2B/CHRM2/DRD2/GRIN1/GRIA1/ADRB1/HTR2A/ADORA1/GABRA6/GABBR1/GRM5/GRIK3/HTR7/DRD4/CHRNA4/CHRM4/HTR1E/HTR1D/CHRM1/GLRA1/CHRNB4	24	10.6096	5.17117
24	GO:0016229	steroid dehydrogenase activity	14/768	34/18368	2.83829e-11	1.08346e-09	6.92742e-10	HSD17B14/HSD17B10/HSD11B1/HSD17B2/AKR1C3/HSD17B1/HSD17B3/AKR1C2/SRD5A2/HSD11B2/AKR1C1/SRD5A1/AKR1C4/SRD5A3	14	10.5469	9.84804
25	GO:0140297	DNA-binding transcription factor binding	48/768	394/18368	2.86631e-11	1.08346e-09	6.92742e-10	TP53/STAT3/STAT1/ESR1/JUN/CTNNB1/GSK3B/HIF1A/AR/NFKBIA/MAPK14/HDAC3/PARP1/NFE2L2/NR1H2/NR1H4/EP300/HDAC1/HDAC2/HDAC4/NCOA1/HDAC5/HNF4A/KDM1A/RXRA/RB1/NCOA2/FLT3/TRIM24/PTPN2/GTF2I/HDAC7/NR4A1/KLF5/FBP1/KDM4C/NR1I2/HDAC8/KDM3A/SPEN/RUNX1T1/DAPK3/PKN1/EXOSC9/RARB/RARG/CITED2/PADI2	48	10.5427	2.91371
26	GO:0005496	steroid binding	22/768	100/18368	1.162e-10	4.22343e-09	2.70036e-09	NR3C1/ESR1/AR/ESR2/GC/SHBG/CYP3A4/NR1H3/SERPINA6/NPC1/NR1H4/NR3C2/ANXA6/HSD11B1/ESRRB/RORA/RORC/HSD17B1/PMP2/SCP2/HSD11B2/STARD5	22	9.93479	5.26167
27	GO:0008237	metallopeptidase activity	30/768	190/18368	3.36983e-10	1.17944e-08	7.54106e-09	MMP9/MMP3/MMP1/MMP2/MMP8/ACE/ADAM17/ERAP1/MME/MMP12/MMP13/CPA1/LTA4H/MMP7/ERAP2/MMP14/ANPEP/METAP2/ADAM10/ENPEP/CPA3/ADAMTS4/MMP16/LAP3/TMPRSS6/KLK7/ADAMTS5/PEPD/CPN1/NAALAD2	30	9.47239	3.77632
28	GO:0031078	histone deacetylase activity (H3-K14 specific)	8/768	10/18368	3.76555e-10	1.22705e-08	7.84547e-09	HDAC3/HDAC1/HDAC2/HDAC4/HDAC5/HDAC6/HDAC7/HDAC8	8	9.42417	19.1333
29	GO:0032041	NAD-dependent histone deacetylase activity (H3-K14 specific)	8/768	10/18368	3.76555e-10	1.22705e-08	7.84547e-09	HDAC3/HDAC1/HDAC2/HDAC4/HDAC5/HDAC6/HDAC7/HDAC8	8	9.42417	19.1333
30	GO:0008528	G protein-coupled peptide receptor activity	26/768	147/18368	4.09715e-10	1.2906e-08	8.25181e-09	CXCR4/CCR1/CXCR1/FPR1/FPR2/AGTR1/EDNRA/LTB4R/TACR1/GPR35/OPRM1/EDNRB/MC1R/SIGMAR1/KISS1R/GPR17/OPRD1/MC5R/RXFP1/SSTR5/AVPR1A/CCKBR/NTSR2/CYSLTR2/QRFPR/GPR84	26	9.38752	4.23016
31	GO:0009931	calcium-dependent protein serine/threonine kinase activity	11/768	23/18368	5.42984e-10	1.65523e-08	1.05831e-08	PRKCD/PRKCQ/PRKCE/PRKCA/PRKCZ/CAMK2A/PRKCG/PKN2/MAPKAPK2/PRKD2/PKN1	11	9.26521	11.4384
32	GO:0010857	calcium-dependent protein kinase activity	11/768	24/18368	9.64645e-10	2.84872e-08	1.8214e-08	PRKCD/PRKCQ/PRKCE/PRKCA/PRKCZ/CAMK2A/PRKCG/PKN2/MAPKAPK2/PRKD2/PKN1	11	9.01563	10.9618
33	GO:0001653	peptide receptor activity	26/768	153/18368	1.0079e-09	2.88627e-08	1.84541e-08	CXCR4/CCR1/CXCR1/FPR1/FPR2/AGTR1/EDNRA/LTB4R/TACR1/GPR35/OPRM1/EDNRB/MC1R/SIGMAR1/KISS1R/GPR17/OPRD1/MC5R/RXFP1/SSTR5/AVPR1A/CCKBR/NTSR2/CYSLTR2/QRFPR/GPR84	26	8.99658	4.06427
34	GO:0033764	steroid dehydrogenase activity, acting on the CH-OH group of donors, NAD or NADP as acceptor	12/768	30/18368	1.13276e-09	3.14841e-08	2.01302e-08	HSD17B14/HSD17B10/HSD11B1/HSD17B2/AKR1C3/HSD17B1/HSD17B3/AKR1C2/SRD5A2/HSD11B2/AKR1C1/AKR1C4	12	8.94586	9.56667
35	GO:0030283	testosterone dehydrogenase [NAD(P)] activity	8/768	11/18368	1.32994e-09	3.4911e-08	2.23213e-08	HSD17B10/HSD17B2/AKR1C3/HSD17B1/HSD17B3/SRD5A2/AKR1C1/AKR1C4	8	8.87617	17.3939
36	GO:0043560	insulin receptor substrate binding	8/768	11/18368	1.32994e-09	3.4911e-08	2.23213e-08	JAK2/PIK3R1/PIK3CA/PRKCD/PTPN11/IGF1R/INSR/PRKCZ	8	8.87617	17.3939
37	GO:0008227	G protein-coupled amine receptor activity	15/768	51/18368	1.42505e-09	3.63966e-08	2.32711e-08	ADRB2/HTR1A/CHRM2/ADRA2A/ADRB1/HTR2A/ADRA2C/ADRA1A/HTR7/DRD4/ADRA2B/CHRM4/HTR1E/HTR1D/CHRM1	15	8.84617	7.03431
38	GO:0016616	oxidoreductase activity, acting on the CH-OH group of donors, NAD or NADP as acceptor	23/768	124/18368	1.59798e-09	3.97391e-08	2.54083e-08	FASN/G6PD/AKR1A1/HPGD/HSD17B14/LDHA/CBR1/HSD17B10/IMPDH2/ADH6/HSD11B1/UEVLD/HSD17B2/AKR1C3/HMGCR/HSD17B1/AKR1B10/HSD17B3/AKR1C2/SRD5A2/HSD11B2/AKR1C1/AKR1C4	23	8.79643	4.43616
39	GO:0016614	oxidoreductase activity, acting on CH-OH group of donors	24/768	136/18368	2.02198e-09	4.89942e-08	3.13257e-08	FASN/G6PD/AKR1A1/HPGD/HSD17B14/LDHA/CBR1/HSD17B10/IMPDH2/ADH6/HSD11B1/UEVLD/HSD17B2/AKR1C3/HMGCR/HAO1/HSD17B1/AKR1B10/HSD17B3/AKR1C2/SRD5A2/HSD11B2/AKR1C1/AKR1C4	24	8.69422	4.22059
40	GO:0004698	calcium-dependent protein kinase C activity	9/768	16/18368	3.27633e-09	7.55154e-08	4.82828e-08	PRKCD/PRKCQ/PRKCE/PRKCA/PRKCZ/PRKCG/PKN2/PRKD2/PKN1	9	8.48461	13.4531
41	GO:0035173	histone kinase activity	9/768	16/18368	3.27633e-09	7.55154e-08	4.82828e-08	JAK2/CDK1/PRKCA/CDK2/AURKB/AURKA/CHEK1/AURKC/PKN1	9	8.48461	13.4531
42	GO:0098960	postsynaptic neurotransmitter receptor activity	16/768	62/18368	3.37334e-09	7.59e-08	4.85287e-08	GABRA1/GABRA2/CHRM2/DRD2/GRIA1/ADRB1/GABRA6/GABBR1/GRM5/GRIK3/DRD4/CHRNA4/CHRM4/CHRM1/GLRA1/CHRNB4	16	8.47194	6.17204
43	GO:0004697	protein kinase C activity	9/768	17/18368	6.70378e-09	1.4673e-07	9.38156e-08	PRKCD/PRKCQ/PRKCE/PRKCA/PRKCZ/PRKCG/PKN2/PRKD2/PKN1	9	8.17368	12.6618
44	GO:0004497	monooxygenase activity	20/768	102/18368	6.83187e-09	1.4673e-07	9.38156e-08	CYP1A1/CYP2C9/NOS2/CYP1A2/CYP1B1/HMOX1/CYP3A4/CYP19A1/NOS3/CYP2A6/CYP2C19/AKR1C3/CYP11B2/TBXAS1/AKR1C2/KMO/SQLE/CYP26A1/AKR1C1/AKR1C4	20	8.16546	4.68954
45	GO:0016709	oxidoreductase activity, acting on paired donors, with incorporation or reduction of molecular oxygen, NAD(P)H as one donor, and incorporation of one atom of oxygen	13/768	43/18368	1.2343e-08	2.59204e-07	1.65729e-07	CYP1A1/CYP2C9/NOS2/CYP3A4/NOS3/CYP2C19/AKR1C3/AKR1C2/KMO/SQLE/CYP26A1/AKR1C1/AKR1C4	13	7.90858	7.23062
46	GO:0004303	estradiol 17-beta-dehydrogenase activity	9/768	18/18368	1.29101e-08	2.64998e-07	1.69433e-07	HSD17B14/HSD17B10/HSD17B2/AKR1C3/HSD17B1/HSD17B3/AKR1C2/AKR1C1/AKR1C4	9	7.88907	11.9583
47	GO:0042562	hormone binding	18/768	86/18368	1.31798e-08	2.64998e-07	1.69433e-07	NR3C1/PIK3R1/AR/TTR/SHBG/ACVR1/IGF1R/INSR/EDNRB/GHSR/THRB/THRA/CTSH/MTNR1A/MC5R/RXFP1/AVPR1A/CCKBR	18	7.88009	5.00581
48	GO:0020037	heme binding	23/768	139/18368	1.56582e-08	3.08271e-07	1.97101e-07	JAK2/MPO/PTGS2/CYP1A1/CYP2C9/NOS2/CYP1A2/CYP1B1/HMOX1/CYP3A4/MB/IDO1/CYP19A1/NOS3/CYB5A/NOX4/CYP2A6/CYP2C19/DGCR8/CYP11B2/TBXAS1/SUOX/CYP26A1	23	7.80526	3.95743
49	GO:0051879	Hsp90 protein binding	13/768	44/18368	1.68534e-08	3.25029e-07	2.07816e-07	NR3C1/KDR/HIF1A/CYP1A1/AHR/CSNK2A1/HDAC6/KPNB1/CDK5/ERN1/USP19/HDAC8/UNC45A	13	7.77331	7.06629
50	GO:0004089	carbonate dehydratase activity	8/768	14/18368	2.16345e-08	4.00875e-07	2.5631e-07	CA6/CA14/CA3/CA1/CA12/CA13/CA7/CA5B	8	7.66485	13.6667
51	GO:0044594	17-beta-hydroxysteroid dehydrogenase (NAD+) activity	8/768	14/18368	2.16345e-08	4.00875e-07	2.5631e-07	HSD17B14/HSD17B10/HSD17B2/AKR1C3/HSD17B1/AKR1C2/AKR1C1/AKR1C4	8	7.66485	13.6667
52	GO:0004715	non-membrane spanning protein tyrosine kinase activity	13/768	45/18368	2.27996e-08	4.0652e-07	2.59919e-07	JAK2/JAK1/LCK/SYK/ZAP70/BTK/PRKCD/EIF2AK2/FYN/PTK2/PTK2B/WEE1/MATK	13	7.64207	6.90926
53	GO:0048156	tau protein binding	13/768	45/18368	2.27996e-08	4.0652e-07	2.59919e-07	HSP90AA1/GSK3B/SNCA/S100B/ROCK2/EP300/FYN/PPP2CA/HDAC6/PIN1/GSK3A/FKBP4/CDK5	13	7.64207	6.90926
54	GO:0008239	dipeptidyl-peptidase activity	7/768	10/18368	2.33756e-08	4.09073e-07	2.61552e-07	DPP4/CTSC/DPP8/FAP/DPP9/DPP7/NAALAD2	7	7.63124	16.7417
55	GO:0042277	peptide binding	37/768	321/18368	2.44624e-08	4.20308e-07	2.68735e-07	TLR4/PIK3R1/NFKBIA/FPR2/TLR1/ADRB2/ERAP1/MME/ACVR1/PTGDR2/IGF1R/INSR/ITGA2/OPRM1/RXRA/ERAP2/KPNB1/ANPEP/ACHE/EDNRB/TUBB3/GRIN1/ENPEP/GRIA1/EPHA4/GHSR/CD1A/BCHE/NUP214/EPHB2/RPS6KB2/OPRD1/SSTR5/AVPR1A/CMA1/PTGES/CCKBR	37	7.6115	2.75675
56	GO:0016922	nuclear receptor binding	23/768	144/18368	3.1092e-08	5.24677e-07	3.35466e-07	STAT3/STAT1/ESR1/CTNNB1/HIF1A/PARP1/NR1H2/NR1H4/EP300/NCOA1/KDM1A/RXRA/NCOA2/FLT3/TRIM24/NR4A1/KDM4C/NR1I2/KDM3A/PKN1/RARB/RARG/PADI2	23	7.50735	3.82002
57	GO:0032451	demethylase activity	12/768	39/18368	3.61909e-08	6.00008e-07	3.83631e-07	CYP1A1/CYP1A2/KDM1A/KDM6B/KDM5B/FTO/KDM4C/PHF8/KDM3A/KDM5C/KDM2A/KDM4D	12	7.4414	7.35897
58	GO:0016836	hydro-lyase activity	15/768	64/18368	4.2927e-08	6.99415e-07	4.47189e-07	CYP1A1/CYP1A2/FASN/CYP1B1/ACO1/CA6/ALAD/CA14/TBXAS1/CA3/CA1/CA12/CA13/CA7/CA5B	15	7.36727	5.60547
59	GO:0017136	NAD-dependent histone deacetylase activity	8/768	15/18368	4.46583e-08	7.1529e-07	4.57339e-07	HDAC3/HDAC1/HDAC2/HDAC4/HDAC5/HDAC6/HDAC7/HDAC8	8	7.3501	12.7556
60	GO:0019902	phosphatase binding	27/768	196/18368	5.09068e-08	8.01783e-07	5.12641e-07	TP53/STAT3/STAT1/JAK1/PIK3R1/AKT1/LGALS3/CTNNB1/LCK/SYK/MAPK1/MAPK3/TBK1/MET/MAPK14/SOD1/CTSC/VCP/PTK2/PTPN1/MAP3K5/SMG7/NEK2/PPP1R9A/MAGI2/SPHK1/HMGCR	27	7.29322	3.29464
61	GO:0046906	tetrapyrrole binding	23/768	149/18368	5.9751e-08	9.2565e-07	5.91839e-07	JAK2/MPO/PTGS2/CYP1A1/CYP2C9/NOS2/CYP1A2/CYP1B1/HMOX1/CYP3A4/MB/IDO1/CYP19A1/NOS3/CYB5A/NOX4/CYP2A6/CYP2C19/DGCR8/CYP11B2/TBXAS1/SUOX/CYP26A1	23	7.22366	3.69183
62	GO:0002039	p53 binding	15/768	66/18368	6.68024e-08	1.0182e-06	6.51012e-07	TP53/GSK3B/HIF1A/MUC1/EP300/HDAC1/BRD4/MDM2/KDM1A/NTRK3/TRIM24/BRD7/CDK5/MDM4/BLM	15	7.17521	5.43561
63	GO:0070006	metalloaminopeptidase activity	10/768	27/18368	6.80529e-08	1.02079e-06	6.52671e-07	ERAP1/LTA4H/ERAP2/MMP14/ANPEP/METAP2/ENPEP/MMP16/LAP3/PEPD	10	7.16715	8.85802
64	GO:1901681	sulfur compound binding	32/768	265/18368	7.32427e-08	1.08147e-06	6.91469e-07	APP/LTF/MPO/THBS1/FGF2/F2/ELANE/SELL/FGFR1/SELP/PTPRC/SERPINC1/GSTP1/PTPRF/FGF1/MMP7/LIPC/NRP1/ITGA2/ANXA6/TKT/VEGFB/ACADVL/PGF/PTGES/ADAMTS5/TPMT/LIPG/SCP2/GLRA1/TPK1/ACBD7	32	7.13524	2.88805
65	GO:0005506	iron ion binding	23/768	151/18368	7.69268e-08	1.1184e-06	7.15076e-07	LTF/SNCA/CYP1A1/CYP2C9/CYP1A2/CYP1B1/CYP3A4/CYP19A1/ALOX5/SCD/CYP2A6/CYP2C19/FTO/EGLN3/PHF8/KDM3A/EGLN1/CYP11B2/ALOX12/TBXAS1/ALOX15/CYP26A1/ALOX15B	23	7.11392	3.64294
66	GO:0034979	NAD-dependent protein deacetylase activity	8/768	16/18368	8.60403e-08	1.23194e-06	7.87674e-07	HDAC3/HDAC1/HDAC2/HDAC4/HDAC5/HDAC6/HDAC7/HDAC8	8	7.0653	11.9583
67	GO:0051213	dioxygenase activity	17/768	92/18368	2.27619e-07	3.16397e-06	2.02296e-06	PTGS2/IDO1/ALOX5/KDM6B/KDM5B/FTO/KDM4C/EGLN3/PHF8/KDM3A/EGLN1/ALOX12/KDM5C/KDM2A/ALOX15/KDM4D/ALOX15B	17	6.64279	4.41938
68	GO:0008235	metalloexopeptidase activity	15/768	72/18368	2.27672e-07	3.16397e-06	2.02296e-06	ACE/ERAP1/CPA1/LTA4H/ERAP2/MMP14/ANPEP/METAP2/ENPEP/CPA3/MMP16/LAP3/PEPD/CPN1/NAALAD2	15	6.64269	4.98264
69	GO:0042578	phosphoric ester hydrolase activity	38/768	366/18368	2.489e-07	3.40884e-06	2.17953e-06	LRRK2/CCR1/LCK/PTPRC/EDNRA/HMOX1/CASR/PTPN22/PDE4D/ALPL/PDE4A/PDE4B/PTPN11/PTPN6/TAB1/PTPRF/PPP2CA/PTPN1/PTPN2/FBP1/PDE5A/PDE3B/ACP1/CDC25C/CDC25A/ALPG/DUSP3/CDC25B/PDE3A/PTPN7/IMPA1/CHRM1/PFKFB3/EPHX2/CA3/PDE9A/TDP1/NOTUM	38	6.60398	2.48315
70	GO:0043274	phospholipase binding	9/768	24/18368	2.76798e-07	3.73677e-06	2.3892e-06	LCK/SYK/BTK/SELE/SNCA/PTPN11/FYN/PDPK1/PRKCZ	9	6.55784	8.96875
71	GO:0019903	protein phosphatase binding	22/768	150/18368	2.89801e-07	3.85721e-06	2.46621e-06	TP53/STAT3/STAT1/JAK1/PIK3R1/AKT1/LGALS3/CTNNB1/LCK/TBK1/MET/MAPK14/SOD1/VCP/PTK2/PTPN1/MAP3K5/SMG7/NEK2/PPP1R9A/SPHK1/HMGCR	22	6.5379	3.50778
72	GO:0072582	17-beta-hydroxysteroid dehydrogenase (NADP+) activity	7/768	13/18368	2.99282e-07	3.92807e-06	2.51152e-06	HSD17B2/AKR1C3/HSD17B1/HSD17B3/AKR1C2/AKR1C1/AKR1C4	7	6.52392	12.8782
73	GO:0005504	fatty acid binding	11/768	39/18368	3.64407e-07	4.71732e-06	3.01614e-06	ALB/GSTP1/HNF4A/FABP3/FABP5/FABP1/FABP4/FABP2/PMP2/SCP2/FFAR4	11	6.43841	6.74573
74	GO:0005178	integrin binding	21/768	144/18368	5.92134e-07	7.56172e-06	4.83478e-06	ITGB1/CD40LG/SYK/THBS1/FGF2/KDR/ITGA4/ADAM17/CASR/ITGAV/PRKCA/PTK2/FGF1/ITGA2/ITGB5/MMP14/ADAM10/S1PR3/PTPN2/FAP/ADAMTS5	21	6.22758	3.48785
75	GO:0051219	phosphoprotein binding	16/768	88/18368	6.46818e-07	8.14991e-06	5.21086e-06	PIK3R1/LCK/SYK/MAPK1/MAPK3/TBK1/PLAT/ZAP70/SNCA/MTOR/PTPN11/CBL/PTPN6/RB1/PIN1/CBX4	16	6.18922	4.34848
76	GO:0016835	carbon-oxygen lyase activity	15/768	79/18368	8.09045e-07	9.94761e-06	6.36027e-06	CYP1A1/CYP1A2/FASN/CYP1B1/ACO1/CA6/ALAD/CA14/TBXAS1/CA3/CA1/CA12/CA13/CA7/CA5B	15	6.09203	4.54114
77	GO:0043548	phosphatidylinositol 3-kinase binding	10/768	34/18368	8.10546e-07	9.94761e-06	6.36027e-06	JAK2/PIK3R1/LCK/FYN/CBL/IGF1R/CALM1/INSR/AXL/GSN	10	6.09122	7.03431
78	GO:0043177	organic acid binding	20/768	135/18368	8.47486e-07	1.02676e-05	6.56487e-06	DHFR/NOS2/CASR/NR1H4/NOS3/RXRA/RARA/FABP3/GRIN1/FABP5/EGLN3/CRABP2/TYMS/EGLN1/SLC19A1/SCP2/GLRA1/CYP26A1/OTC/SLC46A1	20	6.07187	3.54321
79	GO:0016627	oxidoreductase activity, acting on the CH-CH group of donors	13/768	60/18368	9.03332e-07	1.08057e-05	6.9089e-06	FASN/SDHA/ACADVL/BLVRA/AKR1C3/TBXAS1/ACAD8/AKR1C2/SRD5A2/DHODH/AKR1C1/SRD5A1/SRD5A3	13	6.04415	5.18194
80	GO:0004953	icosanoid receptor activity	7/768	15/18368	1.04267e-06	1.23165e-05	7.87487e-06	LTB4R/PTGDR2/PTGER4/HPGD/PTGER1/PTGFR/CYSLTR2	7	5.98185	11.1611
81	GO:0004407	histone deacetylase activity	8/768	21/18368	1.12883e-06	1.31697e-05	8.42036e-06	HDAC3/HDAC1/HDAC2/HDAC4/HDAC5/HDAC6/HDAC7/HDAC8	8	5.94737	9.11111
82	GO:0033558	protein deacetylase activity	8/768	22/18368	1.70898e-06	1.92966e-05	1.23378e-05	HDAC3/HDAC1/HDAC2/HDAC4/HDAC5/HDAC6/HDAC7/HDAC8	8	5.76726	8.69697
83	GO:0031072	heat shock protein binding	19/768	129/18368	1.73529e-06	1.92966e-05	1.23378e-05	NR3C1/KDR/HIF1A/SNCA/CYP1A1/AHR/HDAC2/CSNK2A1/FGF1/HDAC6/KPNB1/FKBP4/CDK5/ADORA1/ERN1/TPR/USP19/HDAC8/UNC45A	19	5.76063	3.52261
84	GO:0016628	oxidoreductase activity, acting on the CH-CH group of donors, NAD or NADP as acceptor	9/768	29/18368	1.75609e-06	1.92966e-05	1.23378e-05	FASN/BLVRA/AKR1C3/TBXAS1/AKR1C2/SRD5A2/AKR1C1/SRD5A1/SRD5A3	9	5.75545	7.42241
85	GO:0032452	histone demethylase activity	9/768	29/18368	1.75609e-06	1.92966e-05	1.23378e-05	KDM1A/KDM6B/KDM5B/KDM4C/PHF8/KDM3A/KDM5C/KDM2A/KDM4D	9	5.75545	7.42241
86	GO:0140457	protein demethylase activity	9/768	29/18368	1.75609e-06	1.92966e-05	1.23378e-05	KDM1A/KDM6B/KDM5B/KDM4C/PHF8/KDM3A/KDM5C/KDM2A/KDM4D	9	5.75545	7.42241
87	GO:0005536	glucose binding	6/768	11/18368	2.0219e-06	2.17124e-05	1.38824e-05	G6PD/HK1/PYGL/HK2/UGP2/GCK	6	5.69424	13.0455
88	GO:0016801	hydrolase activity, acting on ether bonds	6/768	11/18368	2.0219e-06	2.17124e-05	1.38824e-05	EPHX1/LTA4H/AHCY/ALOX12/ALOX15/EPHX2	6	5.69424	13.0455
89	GO:0019213	deacetylase activity	10/768	38/18368	2.51045e-06	2.6656e-05	1.70432e-05	HDAC3/HDAC1/HDAC2/HDAC4/HDAC5/HDAC6/HDAC7/HDAC8/CES1/CES2	10	5.60025	6.29386
90	GO:0099529	neurotransmitter receptor activity involved in regulation of postsynaptic membrane potential	11/768	47/18368	2.78909e-06	2.92854e-05	1.87244e-05	GABRA1/GABRA2/GRIA1/ADRB1/GABRA6/GABBR1/GRIK3/CHRNA4/CHRM1/GLRA1/CHRNB4	11	5.55454	5.59752
91	GO:0140272	exogenous protein binding	14/768	77/18368	3.2215e-06	3.3454e-05	2.13897e-05	ALB/CXCR4/ITGB1/DPP4/CDK1/RPSA/NPC1/ITGAV/ITGA2/AXL/ITGB5/ANPEP/EPHA2/HTR2A	14	5.49194	4.34848
92	GO:0004222	metalloendopeptidase activity	17/768	111/18368	3.50247e-06	3.59765e-05	2.30025e-05	MMP9/MMP3/MMP1/MMP2/MMP8/ADAM17/MME/MMP12/MMP13/MMP7/MMP14/ADAM10/ADAMTS4/MMP16/TMPRSS6/KLK7/ADAMTS5	17	5.45562	3.66291
93	GO:0004032	alditol:NADP+ 1-oxidoreductase activity	6/768	12/18368	3.90048e-06	3.96339e-05	2.5341e-05	AKR1A1/AKR1C3/AKR1B10/AKR1C2/AKR1C1/AKR1C4	6	5.40888	11.9583
94	GO:0008201	heparin binding	21/768	166/18368	6.10115e-06	6.1336e-05	3.92168e-05	APP/LTF/MPO/THBS1/FGF2/F2/ELANE/SELL/FGFR1/SELP/PTPRC/SERPINC1/PTPRF/FGF1/MMP7/LIPC/NRP1/VEGFB/PGF/ADAMTS5/LIPG	21	5.21459	3.0256
95	GO:0019838	growth factor binding	19/768	141/18368	6.65342e-06	6.54946e-05	4.18757e-05	THBS1/KDR/IL6ST/FGFR1/PDGFRA/TEK/ACVR1/ITGAV/IGF1R/NTRK1/IGFBP3/INSR/NRP1/NTRK3/ACVR1B/EPHA2/FLT3/EPHA7/EPHA8	19	5.17695	3.22281
96	GO:0070851	growth factor receptor binding	19/768	141/18368	6.65342e-06	6.54946e-05	4.18757e-05	JAK2/IL6/APP/IL2/FGF2/IL10/TLR9/IL4/IL6ST/PDGFRA/ADAM17/ERAP1/FYN/CBL/FGF1/VAV3/VEGFB/ERN1/PGF	19	5.17695	3.22281
97	GO:0001664	G protein-coupled receptor binding	30/768	295/18368	6.87822e-06	6.70095e-05	4.28443e-05	STAT3/STAT1/JAK2/JAK1/IL2/FPR1/ACE/GCG/AGTR1/C5/S1PR1/PDE4D/PTPN11/FYN/CALM1/EDNRB/GRK2/ADORA2A/ADRA2A/DNM1/NPPA/YARS1/ADRB1/ADORA1/PTGER1/ADRA2C/ARHGEF12/MAGI2/AVPR1A/CCKBR	30	5.16252	2.4322
98	GO:1901338	catecholamine binding	6/768	13/18368	6.98723e-06	6.73768e-05	4.30791e-05	ADRB2/DRD2/ADRA2A/ADRA2C/DRD4/ADRA2B	6	5.1557	11.0385
99	GO:0004993	G protein-coupled serotonin receptor activity	9/768	34/18368	7.62064e-06	7.2015e-05	4.60447e-05	HTR1A/CHRM2/HTR2A/HTR7/DRD4/CHRM4/HTR1E/HTR1D/CHRM1	9	5.11801	6.33088
100	GO:0099589	serotonin receptor activity	9/768	34/18368	7.62064e-06	7.2015e-05	4.60447e-05	HTR1A/CHRM2/HTR2A/HTR7/DRD4/CHRM4/HTR1E/HTR1D/CHRM1	9	5.11801	6.33088

## Sheet: 4
Table.S4 The top 100 pathway with lowest qvalue
No	ID	Description	GeneRatio	BgRatio	pvalue	p.adjust	qvalue	geneID	Count	Enrichment.Score	Fold.Enrichment
1	hsa04080	Neuroactive ligand-receptor interaction	80/652	370/9396	7.19611e-21	2.38911e-18	9.69582e-19	NR3C1/F2/PLG/FPR1/FPR2/PRSS1/ADRB2/GCG/AGTR1/EDNRA/LTB4R/C5/S1PR1/TACR1/GABRA1/HTR1A/ADORA3/P2RX7/PTAFR/GABRA2/PTGER4/GPR35/C3AR1/OPRM1/EDNRB/CHRM2/ADORA2A/DRD2/MC1R/GRIN1/ADRA2A/S1PR3/GRIA1/ADRB1/HTR2A/ADORA1/PRSS3/PTGER1/GABRA6/GABBR1/ADRA2C/GHSR/GRM5/P2RX4/GRIK3/S1PR5/CNR1/KISS1R/THRB/ADRA1A/HTR7/THRA/GRM2/DRD4/ADRA2B/MTNR1A/OPRD1/MC5R/RXFP1/SSTR5/AVPR1A/CHRNA4/CHRM4/GRM4/HTR1E/P2RY2/P2RX3/HTR…	80	20.1429	3.1159
2	hsa05417	Lipid and atherosclerosis	57/652	216/9396	2.30006e-19	3.8181e-17	1.54952e-17	TP53/TLR4/STAT3/HSP90AA1/JAK2/IL6/PIK3R1/AKT1/TNF/JUN/PIK3CA/MMP9/CD40LG/MAPK1/GSK3B/CASP1/CASP8/NFKB1/PIK3CB/CHUK/RAC1/MAPK3/MMP3/IKBKB/TBK1/NFKBIA/MMP1/CASP3/SELP/MAPK14/SELE/MAPK8/PIK3CD/CYP1A1/SOD2/CYP2C9/NFE2L2/CASP6/ROCK2/NOS3/CALML3/CALM1/TAB1/PRKCA/PTK2/MAPK9/BCL2L1/RXRA/PDPK1/CAMK2D/VAV3/CYP2A6/CASP7/MAP3K5/CAMK2B/CAMK2A/ERN1	57	18.6383	3.80291
3	hsa05215	Prostate cancer	39/652	106/9396	4.02639e-19	4.45587e-17	1.80834e-17	TP53/HSP90AA1/PIK3R1/AKT1/PIK3CA/MMP9/CTNNB1/MAPK1/GSK3B/NFKB1/PIK3CB/CHUK/MAPK3/MMP3/IKBKB/AR/FGFR1/PLAT/NFKBIA/PDGFRA/PIK3CD/MTOR/BRAF/GSTP1/EP300/IGF1R/MDM2/CDK2/CCND1/CDKN1A/RAF1/RB1/PDPK1/CCNE1/GRM5/ZEB1/SLC19A1/SRD5A2/SLC46A1	39	18.3951	5.30218
4	hsa05235	PD-L1 expression and PD-1 checkpoint pathway in cancer	35/652	90/9396	3.46527e-18	2.87617e-16	1.16725e-16	TLR4/STAT3/STAT1/JAK2/JAK1/PIK3R1/AKT1/JUN/PIK3CA/LCK/MAPK1/NFKB1/TLR9/PIK3CB/CHUK/IFNG/HIF1A/MAPK3/IKBKB/NFKBIA/MAPK14/ZAP70/PIK3CD/MTOR/IFNGR1/PRKCQ/PTPN11/PTPN6/CSNK2A1/RAF1/ALK/CSNK2A2/CSNK2B/RPS6KB1/RPS6KB2	35	17.4603	5.60429
5	hsa05205	Proteoglycans in cancer	53/652	204/9396	9.48384e-18	6.29727e-16	2.55565e-16	TP53/TLR4/STAT3/PIK3R1/AKT1/ESR1/TNF/PIK3CA/MMP9/CTNNB1/ITGB1/MAPK1/THBS1/FGF2/KDR/PIK3CB/RAC1/HIF1A/MAPK3/MET/FGFR1/CASP3/MAPK14/MMP2/PIK3CD/MTOR/BRAF/ROCK2/SHH/PTPN11/CBL/ITGAV/PTPN6/IGF1R/MDM2/PRKCA/PTK2/PRKACA/MSN/ITGA2/CCND1/CDKN1A/RAF1/ITGB5/PDPK1/CAMK2D/VAV3/CAMK2B/CAMK2A/RPS6KB1/PRKCG/ARHGEF12/RPS6KB2	53	17.023	3.74405
6	hsa04066	HIF-1 signaling pathway	38/652	110/9396	1.41261e-17	7.81645e-16	3.17218e-16	TLR4/STAT3/IL6/PIK3R1/AKT1/PIK3CA/MAPK1/NFKB1/PIK3CB/IFNG/HIF1A/MAPK3/PIK3CD/MTOR/IFNGR1/TEK/NOS2/HMOX1/NOS3/EP300/IGF1R/PRKCA/INSR/CDKN1A/SLC2A1/LDHA/CAMK2D/NPPA/CAMK2B/CAMK2A/HK1/RPS6KB1/PRKCG/EGLN3/HK2/RPS6KB2/EGLN1/PFKFB3	38	16.85	4.97836
7	hsa04151	PI3K-Akt signaling pathway	72/652	362/9396	9.75e-17	4.62429e-15	1.87669e-15	TP53/TLR4/HSP90AA1/JAK2/IL6/JAK1/PIK3R1/AKT1/PIK3CA/ITGB1/SYK/MAPK1/THBS1/GSK3B/IL2/FGF2/NFKB1/IL4/KDR/PIK3CB/CHUK/RAC1/MAPK3/IKBKB/KIT/MET/FGFR1/ITGA4/PDGFRA/PIK3CD/MTOR/PIK3CG/RET/TEK/NOS3/ITGAV/IGF1R/MDM2/PRKCA/NTRK1/PTK2/FGF1/PPP2CA/YWHAG/CDK2/BCL2L1/INSR/ITGA2/CDK4/CCND1/RXRA/CDKN1A/RAF1/ITGB5/ITGA2B/PDPK1/EPHA2/FLT3/CDK6/CHRM2/MCL1/VEGFB/CCNE1/RPS6KB1/NR4A1/PKN2/MAGI1/PGF/RPS6KB2/MAGI2/PKN1…	72	16.011	2.86628
8	hsa04931	Insulin resistance	36/652	109/9396	5.31495e-16	2.2057e-14	8.95149e-15	STAT3/IL6/PIK3R1/AKT1/TNF/PIK3CA/GSK3B/NFKB1/PIK3CB/IKBKB/NFKBIA/PRKCD/MAPK8/PIK3CD/MTOR/PRKCQ/PRKCE/NR1H3/NR1H2/NOS3/PTPN11/PTPRF/MAPK9/INSR/PDPK1/PRKCZ/SLC2A1/PTPN1/RPS6KA1/RPS6KB1/PYGL/RPS6KB2/CPT1A/PYGM/RPS6KA6/SLC2A4	36	15.2745	4.75961
9	hsa04082	Neuroactive ligand signaling	49/652	199/9396	1.78239e-15	6.57504e-14	2.66837e-14	ADRB2/TACR1/GABRA1/HTR1A/ADORA3/GABRA2/PRKCA/PRKACA/OPRM1/ACHE/CHRM2/SLC6A4/ADORA2A/DRD2/GRIN1/P2RY12/ADRA2A/GRIA1/ADRB1/HTR2A/ADORA1/GABRA6/GABBR1/ADRA2C/GRM5/P2RX4/GRIK3/PRKCG/ADRA1A/HTR7/SLC6A2/GRM2/DRD4/ADRA2B/OPRD1/CHRNA4/CHRM4/GRM4/HTR1E/P2RY2/P2RX3/HTR1D/CHRM1/ADORA2B/GLRA1/SLC6A5/CHRNB4/P2RY4/SLC6A12	49	14.749	3.54845
10	hsa04210	Apoptosis	39/652	137/9396	8.72027e-15	2.89513e-13	1.17494e-13	TP53/PIK3R1/AKT1/TNF/JUN/PIK3CA/MAPK1/CASP8/NFKB1/PIK3CB/CHUK/MAPK3/IKBKB/NFKBIA/CASP3/CTSB/LMNA/PARP1/MAPK8/PIK3CD/MAP3K14/CTSS/CTSC/CASP6/CTSK/NTRK1/MAPK9/BCL2L1/RAF1/PDPK1/CAPN1/MCL1/CASP7/BIRC5/MAP3K5/CTSD/CAPN2/ERN1/CTSH	39	14.0595	4.10241
11	hsa05167	Kaposi sarcoma-associated herpesvirus infection	47/652	196/9396	2.02791e-14	6.12059e-13	2.48394e-13	TP53/STAT3/STAT1/JAK2/IL6/JAK1/PIK3R1/AKT1/JUN/PIK3CA/CCR1/CTNNB1/SYK/MAPK1/GSK3B/FGF2/CASP8/NFKB1/PIK3CB/CHUK/RAC1/HIF1A/MAPK3/IKBKB/TBK1/IL6ST/NFKBIA/PTGS2/CASP3/MAPK14/MAPK8/EIF2AK2/PIK3CD/MTOR/PIK3CG/IFNGR1/EP300/CALML3/CALM1/MAPK9/CDK4/CCND1/CDKN1A/RAF1/RB1/CDK6/MAPKAPK2	47	13.693	3.45571
12	hsa04625	C-type lectin receptor signaling pathway	33/652	105/9396	4.58654e-14	1.25581e-12	5.09649e-13	STAT1/IL6/PIK3R1/AKT1/TNF/JUN/PIK3CA/SYK/MAPK1/CASP1/IL2/IL10/CASP8/NFKB1/PIK3CB/CHUK/MAPK3/IKBKB/NFKBIA/PTGS2/MAPK14/PRKCD/MAPK8/PIK3CD/MAP3K14/PTPN11/CALML3/CALM1/MDM2/MAPK9/RAF1/ARHGEF12/MAPKAPK2	33	13.3385	4.52918
13	hsa05230	Central carbon metabolism in cancer	27/652	71/9396	4.91732e-14	1.25581e-12	5.09649e-13	TP53/PIK3R1/AKT1/PIK3CA/MAPK1/PIK3CB/HIF1A/MAPK3/KIT/MET/FGFR1/PDGFRA/PIK3CD/MTOR/RET/G6PD/NTRK1/NTRK3/RAF1/FLT3/SLC2A1/LDHA/HK1/HK2/GLS/SLC16A3/GCK	27	13.3083	5.48026
14	hsa05212	Pancreatic cancer	28/652	77/9396	6.26864e-14	1.39347e-12	5.65515e-13	TP53/STAT3/STAT1/JAK1/PIK3R1/AKT1/PIK3CA/MAPK1/NFKB1/PIK3CB/CHUK/RAC1/MAPK3/IKBKB/MAPK8/PIK3CD/MTOR/BRAF/MAPK9/BCL2L1/CDK4/CCND1/CDKN1A/RAF1/RB1/CDK6/RPS6KB1/RPS6KB2	28	13.2028	5.24038
15	hsa05135	Yersinia infection	38/652	138/9396	6.29578e-14	1.39347e-12	5.65515e-13	TLR4/IL6/PIK3R1/AKT1/TNF/JUN/PIK3CA/LCK/ITGB1/MAPK1/GSK3B/CASP1/IL2/IL10/NFKB1/PIK3CB/CHUK/RAC1/MAPK3/IKBKB/TBK1/ITGA4/NFKBIA/MAPK14/ZAP70/MAPK8/PIK3CD/ROCK2/TAB1/PTK2/MAPK9/PTK2B/VAV3/RPS6KA1/PKN2/ARHGEF12/PKN1/RPS6KA6	38	13.201	3.96826
16	hsa04933	AGE-RAGE signaling pathway in diabetic complications	32/652	101/9396	8.68588e-14	1.69946e-12	6.89697e-13	STAT3/STAT1/JAK2/IL6/PIK3R1/AKT1/TNF/JUN/PIK3CA/MAPK1/NFKB1/PIK3CB/RAC1/MAPK3/CASP3/MAPK14/MMP2/SELE/PRKCD/MAPK8/PIK3CD/AGTR1/PRKCE/NOS3/PRKCA/MAPK9/CDK4/CCND1/PRKCZ/NOX4/VEGFB/PIM1	32	13.0612	4.56587
17	hsa04024	cAMP signaling pathway	50/652	226/9396	8.70203e-14	1.69946e-12	6.89697e-13	PIK3R1/AKT1/JUN/PIK3CA/MAPK1/NFKB1/PIK3CB/RAC1/MAPK3/NFKBIA/MAPK8/PIK3CD/CFTR/ADRB2/GCG/EDNRA/BRAF/ROCK2/HTR1A/PDE4D/PDE4A/PDE4B/ADCY10/EP300/CALML3/CALM1/PRKACA/MAPK9/RAF1/CHRM2/ADORA2A/DRD2/GRIN1/CAMK2D/VAV3/GRIA1/NPPA/ADRB1/CAMK2B/ADORA1/CAMK2A/GABBR1/GHSR/PDE3B/SSTR5/HTR1E/HTR1D/PDE3A/CHRM1/HCAR2	50	13.0604	3.18828
18	hsa04071	Sphingolipid signaling pathway	35/652	122/9396	1.65559e-13	2.89293e-12	1.17405e-12	TP53/PIK3R1/AKT1/TNF/PIK3CA/MAPK1/NFKB1/PIK3CB/RAC1/MAPK3/MAPK14/MAPK8/PIK3CD/PRKCE/S1PR1/ROCK2/NOS3/ADORA3/FYN/PRKCA/PPP2CA/MAPK9/RAF1/PDPK1/PRKCZ/MAP3K5/CTSD/S1PR3/ADORA1/S1PR5/PRKCG/ASAH1/OPRD1/SPHK1/S1PR4	35	12.781	4.13432
19	hsa04660	T cell receptor signaling pathway	35/652	122/9396	1.65559e-13	2.89293e-12	1.17405e-12	PIK3R1/AKT1/TNF/JUN/PIK3CA/LCK/CD40LG/MAPK1/GSK3B/IL2/IL10/NFKB1/IL4/PIK3CB/CHUK/IFNG/MAPK3/IKBKB/NFKBIA/MAPK14/ZAP70/PTPRC/MAPK8/PIK3CD/MAP3K14/PRKCQ/PTPN11/FYN/PTPN6/PPP2CA/MAPK9/CDK4/RAF1/PDPK1/VAV3	35	12.781	4.13432
20	hsa05161	Hepatitis B	41/652	163/9396	1.79009e-13	2.97155e-12	1.20596e-12	TP53/TLR4/STAT3/STAT1/JAK2/IL6/JAK1/PIK3R1/AKT1/TNF/JUN/PIK3CA/MMP9/MAPK1/CASP8/NFKB1/PIK3CB/CHUK/MAPK3/IKBKB/TBK1/NFKBIA/CASP3/MAPK14/MAPK8/PIK3CD/BRAF/EP300/TAB1/PRKCA/CDK2/MAPK9/DDB1/CDKN1A/RAF1/RB1/PTK2B/CCNA2/BIRC5/CCNE1/PRKCG	41	12.7471	3.62486
21	hsa04148	Efferocytosis	40/652	157/9396	2.26133e-13	3.57506e-12	1.45088e-12	JAK2/MAPK1/THBS1/CASP1/IL10/RAC1/HIF1A/MAPK3/PTGS2/CASP3/MAPK14/ADAM17/S1PR1/NR1H3/ARG1/NR1H2/ALOX5/PTGER4/PTPN11/ITGAV/PTPN6/PTK2/RXRA/AXL/ITGB5/SLC2A1/ADAM10/CAMK2D/CASP7/P2RY12/CAMK2B/CAMK2A/MAPKAPK2/CPT1A/SPHK1/P2RY2/SLC16A1/ALOX15/ODC1/LIPA	40	12.6456	3.6716
22	hsa04910	Insulin signaling pathway	37/652	138/9396	3.35734e-13	5.06653e-12	2.05617e-12	PIK3R1/AKT1/PIK3CA/MAPK1/GSK3B/PIK3CB/MAPK3/IKBKB/MAPK8/PIK3CD/MTOR/BRAF/FASN/CALML3/CBL/CALM1/PTPRF/PRKACA/MAPK9/INSR/RAF1/PDPK1/PRKCZ/PTPN1/HK1/RPS6KB1/TRIP10/FBP1/PYGL/ACACA/HK2/PDE3B/RPS6KB2/PYGM/SLC2A4/GCK/PHKG1	37	12.474	3.86383
23	hsa05163	Human cytomegalovirus infection	49/652	226/9396	3.52319e-13	5.08565e-12	2.06393e-12	TP53/STAT3/CXCR4/IL6/JAK1/PIK3R1/AKT1/TNF/PIK3CA/CCR1/CTNNB1/MAPK1/GSK3B/CASP8/NFKB1/PIK3CB/CHUK/RAC1/MAPK3/IKBKB/TBK1/NFKBIA/PTGS2/CASP3/MAPK14/PDGFRA/PIK3CD/MTOR/ROCK2/PTGER4/CALML3/ITGAV/CALM1/MDM2/PRKCA/PTK2/PRKACA/CDK4/CCND1/CDKN1A/RAF1/RB1/PTK2B/CDK6/PTGER1/RPS6KB1/PRKCG/ARHGEF12/RPS6KB2	49	12.4531	3.12452
24	hsa04722	Neurotrophin signaling pathway	34/652	120/9396	5.51151e-13	7.62426e-12	3.09418e-12	TP53/PIK3R1/AKT1/JUN/PIK3CA/MAPK1/GSK3B/NFKB1/PIK3CB/RAC1/MAPK3/IKBKB/NFKBIA/MAPK14/PRKCD/MAPK8/PIK3CD/BRAF/PTPN11/CALML3/CALM1/NTRK1/MAPK9/NTRK3/RAF1/PDPK1/CAMK2D/MAP3K5/RPS6KA1/CAMK2B/CAMK2A/MAPKAPK2/MATK/RPS6KA6	34	12.2587	4.08313
25	hsa04020	Calcium signaling pathway	52/652	254/9396	7.14987e-13	9.49502e-12	3.8534e-12	CXCR4/FGF2/KDR/MET/FGFR1/PDGFRA/ADRB2/CD38/RET/AGTR1/EDNRA/NOS2/TACR1/NOS3/P2RX7/PTAFR/CALML3/CALM1/PRKCA/NTRK1/FGF1/PRKACA/NTRK3/PTK2B/EDNRB/CHRM2/ADORA2A/GRIN1/CAMK2D/ADRB1/VEGFB/CAMK2B/HTR2A/TNNC1/PTGER1/CAMK2A/GRM5/P2RX4/TNNC2/PRKCG/ADRA1A/HTR7/AVPR1A/SPHK1/P2RX3/PTGFR/CHRM1/CCKBR/ADORA2B/CYSLTR2/ITPKC/PHKG1	52	12.1457	2.95029
26	hsa05221	Acute myeloid leukemia	25/652	68/9396	1.0596e-12	1.35303e-11	5.49105e-12	STAT3/PIK3R1/AKT1/PIK3CA/MPO/MAPK1/NFKB1/PIK3CB/CHUK/MAPK3/IKBKB/KIT/PIK3CD/MTOR/BRAF/PIM2/CCND1/RAF1/RARA/FLT3/CCNA2/RPS6KB1/PIM1/RUNX1T1/RPS6KB2	25	11.9749	5.29818
27	hsa05208	Chemical carcinogenesis - reactive oxygen species	48/652	227/9396	1.64766e-12	2.02602e-11	8.22226e-12	PIK3R1/AKT1/JUN/PIK3CA/MAPK1/NFKB1/PIK3CB/CHUK/RAC1/HIF1A/MAPK3/IKBKB/MET/NFKBIA/MAPK14/SOD1/PRKCD/MAPK8/PIK3CD/MAP3K14/CYP1A1/BRAF/SOD2/NFE2L2/CYP1A2/CYP1B1/HMOX1/AHR/EPHX1/AKR1A1/PTPN11/PTK2/MAPK9/RAF1/PDPK1/NOX4/PTPN1/MAP3K5/CBR1/NQO1/SDHA/ACP1/PRKD2/AKR1C3/EPHX2/AKR1C2/AKR1C1/AKR1C4	48	11.7831	3.04727
28	hsa05214	Glioma	26/652	76/9396	2.58436e-12	3.06431e-11	1.2436e-11	TP53/PIK3R1/AKT1/PIK3CA/MAPK1/PIK3CB/MAPK3/PDGFRA/PIK3CD/MTOR/BRAF/CALML3/IGF1R/CALM1/MDM2/PRKCA/CDK4/CCND1/CDKN1A/RAF1/RB1/CDK6/CAMK2D/CAMK2B/CAMK2A/PRKCG	26	11.5876	4.93009
29	hsa05418	Fluid shear stress and atherosclerosis	36/652	142/9396	4.31874e-12	4.94421e-11	2.00653e-11	TP53/HSP90AA1/PIK3R1/AKT1/TNF/JUN/PIK3CA/MMP9/CTNNB1/NFKB1/KDR/PIK3CB/CHUK/RAC1/IFNG/IKBKB/PLAT/MAPK14/MMP2/SELE/MAPK8/PIK3CD/NFE2L2/GSTP1/HMOX1/ACVR1/NOS3/CALML3/ITGAV/CALM1/PTK2/MAPK9/ITGA2B/PRKCZ/MAP3K5/NQO1	36	11.3646	3.6535
30	hsa04659	Th17 cell differentiation	31/652	109/9396	5.32274e-12	5.8905e-11	2.39056e-11	STAT3/STAT1/HSP90AA1/JAK2/IL6/JAK1/JUN/LCK/MAPK1/IL2/NFKB1/IL4/CHUK/IFNG/HIF1A/MAPK3/IKBKB/IL6ST/NFKBIA/MAPK14/ZAP70/MAPK8/MTOR/IFNGR1/PRKCQ/AHR/MAPK9/RXRA/RARA/RORA/RORC	31	11.2739	4.09855
31	hsa05203	Viral carcinogenesis	44/652	205/9396	8.49422e-12	9.09703e-11	3.69188e-11	TP53/STAT3/JAK1/PIK3R1/JUN/PIK3CA/SYK/MAPK1/CASP8/NFKB1/PIK3CB/RAC1/MAPK3/IL6ST/NFKBIA/CASP3/CDK1/HDAC3/EIF2AK2/PIK3CD/EP300/HDAC1/MDM2/HDAC2/HDAC4/PRKACA/YWHAG/CDK2/DDB1/HDAC5/HDAC6/CDK4/CCND1/CDKN1A/RB1/CHEK1/CDK6/GSN/CCNA2/CCNE1/HDAC7/HDAC8/MAPKAPK2/POLB	44	11.0709	3.0931
32	hsa01521	EGFR tyrosine kinase inhibitor resistance	26/652	80/9396	9.90664e-12	1.02781e-10	4.17122e-11	STAT3/JAK2/IL6/JAK1/PIK3R1/AKT1/PIK3CA/MAPK1/GSK3B/FGF2/KDR/PIK3CB/MAPK3/MET/PDGFRA/PIK3CD/MTOR/BRAF/IGF1R/PRKCA/BCL2L1/AXL/RAF1/RPS6KB1/PRKCG/RPS6KB2	26	11.0041	4.68359
33	hsa05162	Measles	35/652	139/9396	1.06554e-11	1.072e-10	4.35054e-11	TP53/TLR4/STAT3/STAT1/IL6/JAK1/PIK3R1/AKT1/JUN/PIK3CA/GSK3B/IL2/CASP8/NFKB1/TLR9/PIK3CB/CHUK/IKBKB/TBK1/NFKBIA/CASP3/MAPK8/EIF2AK2/PIK3CD/CSNK2A1/MSN/CDK2/MAPK9/BCL2L1/CDK4/CCND1/CSNK2A2/CSNK2B/CDK6/CCNE1	35	10.9724	3.62868
34	hsa01522	Endocrine resistance	29/652	99/9396	1.16335e-11	1.13598e-10	4.61017e-11	TP53/PIK3R1/AKT1/ESR1/JUN/PIK3CA/MMP9/MAPK1/PIK3CB/MAPK3/MAPK14/MMP2/MAPK8/PIK3CD/MTOR/ESR2/BRAF/IGF1R/MDM2/PTK2/PRKACA/MAPK9/CDK4/CCND1/CDKN1A/RAF1/RB1/RPS6KB1/RPS6KB2	29	10.9343	4.22142
35	hsa05222	Small cell lung cancer	28/652	93/9396	1.27094e-11	1.20558e-10	4.89265e-11	TP53/PIK3R1/AKT1/PIK3CA/ITGB1/NFKB1/PIK3CB/CHUK/IKBKB/NFKBIA/PTGS2/CASP3/PIK3CD/NOS2/ITGAV/PTK2/CDK2/BCL2L1/ITGA2/CDK4/CCND1/RXRA/CDKN1A/RB1/ITGA2B/CDK6/CCNE1/RARB	28	10.8959	4.33881
36	hsa05207	Chemical carcinogenesis - receptor activation	45/652	217/9396	1.6996e-11	1.56741e-10	6.36107e-11	STAT3/HSP90AA1/JAK2/PIK3R1/AKT1/ESR1/JUN/PIK3CA/MAPK1/FGF2/NFKB1/PIK3CB/MAPK3/AR/PIK3CD/MTOR/CYP1A1/ADRB2/ESR2/CYP1A2/CYP1B1/CYP3A4/AHR/EPHX1/PRKCA/PRKACA/CCND1/RXRA/RAF1/KPNB1/RB1/BIRC5/RPS6KA1/ADRB1/RPS6KB1/KLF5/PRKCG/RPS6KB2/UGT2B7/CDC25A/NR1I3/CHRNA4/RPS6KA6/EPHX2/CHRNB4	45	10.7697	2.98847
37	hsa05220	Chronic myeloid leukemia	25/652	77/9396	2.55472e-11	2.26541e-10	9.19382e-11	TP53/PIK3R1/AKT1/PIK3CA/MAPK1/NFKB1/PIK3CB/CHUK/MAPK3/IKBKB/NFKBIA/PIK3CD/BRAF/PTPN11/HDAC1/CBL/MDM2/HDAC2/BCL2L1/CDK4/CCND1/CDKN1A/RAF1/RB1/CDK6	25	10.5927	4.67891
38	hsa04919	Thyroid hormone signaling pathway	32/652	122/9396	2.59294e-11	2.26541e-10	9.19382e-11	TP53/STAT1/PIK3R1/AKT1/ESR1/PIK3CA/CTNNB1/MAPK1/GSK3B/PIK3CB/HIF1A/MAPK3/HDAC3/PIK3CD/MTOR/EP300/HDAC1/ITGAV/MDM2/PRKCA/HDAC2/PRKACA/NCOA1/CCND1/RXRA/RAF1/PDPK1/NCOA2/SLC2A1/PRKCG/THRB/THRA	32	10.5862	3.77995
39	hsa04015	Rap1 signaling pathway	44/652	212/9396	2.7934e-11	2.37798e-10	9.65063e-11	PIK3R1/AKT1/PIK3CA/CTNNB1/ITGB1/MAPK1/THBS1/FGF2/KDR/PIK3CB/RAC1/MAPK3/KIT/FPR1/MET/FGFR1/MAPK14/PDGFRA/ITGAL/PIK3CD/TEK/BRAF/CALML3/IGF1R/CALM1/PRKCA/FGF1/INSR/RAF1/ITGA2B/EPHA2/PRKCZ/ADORA2A/DRD2/GRIN1/VAV3/VEGFB/CNR1/PRKCG/MAGI1/PGF/MAGI2/PRKD2/ADORA2B	44	10.5539	2.99097
40	hsa05223	Non-small cell lung cancer	24/652	73/9396	4.75536e-11	3.94695e-10	1.6018e-10	TP53/STAT3/PIK3R1/AKT1/PIK3CA/MAPK1/PIK3CB/MAPK3/MET/PIK3CD/RET/BRAF/PRKCA/CDK4/CCND1/RXRA/CDKN1A/RAF1/ALK/RB1/PDPK1/CDK6/PRKCG/RARB	24	10.3228	4.73788
41	hsa04930	Type II diabetes mellitus	19/652	47/9396	8.2427e-11	6.67458e-10	2.70877e-10	PIK3R1/TNF/PIK3CA/MAPK1/PIK3CB/MAPK3/IKBKB/PRKCD/MAPK8/PIK3CD/MTOR/PRKCE/MAPK9/INSR/PRKCZ/HK1/HK2/SLC2A4/GCK	19	10.0839	5.82574
42	hsa05145	Toxoplasmosis	29/652	112/9396	3.14738e-10	2.48793e-09	1.00968e-09	TLR4/STAT3/STAT1/JAK2/JAK1/AKT1/TNF/ITGB1/CD40LG/MAPK1/IL10/CASP8/NFKB1/CHUK/IFNG/MAPK3/IKBKB/NFKBIA/CASP3/MAPK14/MAPK8/PIK3CG/IFNGR1/NOS2/ALOX5/TAB1/MAPK9/BCL2L1/PDPK1	29	9.50205	3.73143
43	hsa05169	Epstein-Barr virus infection	41/652	204/9396	3.83323e-10	2.95961e-09	1.20111e-09	TP53/STAT3/STAT1/IL6/JAK1/PIK3R1/AKT1/TNF/JUN/PIK3CA/SYK/CASP8/NFKB1/PIK3CB/CHUK/RAC1/IKBKB/TBK1/NFKBIA/CASP3/MAPK14/ITGAL/BTK/MAPK8/EIF2AK2/PIK3CD/MAP3K14/HDAC1/TAB1/MDM2/HDAC2/CDK2/MAPK9/CDK4/CCND1/CDKN1A/RB1/CDK6/SEM1/CCNA2/CCNE1	41	9.41643	2.89634
44	hsa00140	Steroid hormone biosynthesis	21/652	63/9396	5.84885e-10	4.33608e-09	1.75973e-09	CYP1A1/CYP1A2/CYP1B1/CYP3A4/CYP19A1/COMT/HSD11B1/UGT2B7/HSD17B2/AKR1C3/STS/CYP11B2/HSD17B1/HSD17B3/AKR1C2/SRD5A2/HSD11B2/AKR1C1/SRD5A1/AKR1C4/SRD5A3	21	9.23293	4.80368
45	hsa05160	Hepatitis C	35/652	159/9396	5.90387e-10	4.33608e-09	1.75973e-09	TP53/STAT3/STAT1/JAK1/PIK3R1/AKT1/TNF/PIK3CA/CTNNB1/MAPK1/GSK3B/CASP8/NFKB1/PIK3CB/CHUK/IFNG/MAPK3/IKBKB/TBK1/NFKBIA/CASP3/EIF2AK2/PIK3CD/BRAF/NR1H3/PPP2CA/YWHAG/CDK2/CDK4/CCND1/RXRA/CDKN1A/RAF1/RB1/CDK6	35	9.22886	3.17224
46	hsa04664	Fc epsilon RI signaling pathway	22/652	69/9396	6.00782e-10	4.33608e-09	1.75973e-09	PIK3R1/AKT1/TNF/PIK3CA/SYK/MAPK1/IL4/PIK3CB/RAC1/MAPK3/MAPK14/BTK/MAPK8/PIK3CD/ALOX5/FYN/PRKCA/MAPK9/RAF1/PDPK1/VAV3/PLA2G4A	22	9.22128	4.59483
47	hsa04360	Axon guidance	38/652	184/9396	7.57468e-10	5.35063e-09	2.17147e-09	CXCR4/PIK3R1/PIK3CA/ITGB1/MAPK1/GSK3B/PIK3CB/RAC1/MAPK3/MET/PIK3CD/ROCK2/SHH/PTPN11/FYN/PRKCA/PTK2/NRP1/RAF1/PDPK1/EPHA2/PRKCZ/CAMK2D/EPHA1/CDK5/EPHA4/CAMK2B/CAMK2A/SRGAP2/EPHB2/EPHA3/ARHGEF12/EPHA7/EPHA6/EPHB3/EPHA8/EPHB1/EPHB6	38	9.12064	2.97619
48	hsa04620	Toll-like receptor signaling pathway	28/652	109/9396	7.78819e-10	5.38683e-09	2.18616e-09	TLR4/STAT1/IL6/JAK1/PIK3R1/AKT1/TNF/JUN/PIK3CA/MAPK1/CASP8/NFKB1/TLR9/PIK3CB/CHUK/RAC1/MAPK3/IKBKB/TBK1/NFKBIA/MAPK14/TLR1/MAPK8/PIK3CD/TLR8/CTSK/TAB1/MAPK9	28	9.10856	3.70192
49	hsa05142	Chagas disease	27/652	103/9396	9.61498e-10	6.51464e-09	2.64386e-09	TLR4/IL6/PIK3R1/AKT1/TNF/JUN/PIK3CA/MAPK1/IL2/IL10/CASP8/NFKB1/TLR9/PIK3CB/CHUK/IFNG/MAPK3/IKBKB/NFKBIA/MAPK14/MAPK8/PIK3CD/ACE/IFNGR1/NOS2/PPP2CA/MAPK9	27	9.01705	3.77765
50	hsa04014	Ras signaling pathway	44/652	238/9396	1.41513e-09	9.39643e-09	3.81339e-09	PIK3R1/AKT1/PIK3CA/MAPK1/FGF2/NFKB1/KDR/PIK3CB/CHUK/RAC1/MAPK3/IKBKB/KIT/TBK1/MET/FGFR1/PDGFRA/ZAP70/MAPK8/PIK3CD/PLA2G2A/PLA2G10/TEK/PLA2G1B/PTPN11/CALML3/IGF1R/CALM1/PRKCA/NTRK1/FGF1/PRKACA/MAPK9/BCL2L1/INSR/RAF1/EPHA2/FLT3/GRIN1/VEGFB/PLA2G4A/PRKCG/HTR7/PGF	44	8.84921	2.66423
51	hsa04668	TNF signaling pathway	29/652	119/9396	1.48146e-09	9.64402e-09	3.91387e-09	IL6/PIK3R1/AKT1/TNF/JUN/PIK3CA/MMP9/MAPK1/CASP8/NFKB1/PIK3CB/CHUK/MAPK3/MMP3/IKBKB/NFKBIA/PTGS2/CASP3/MAPK14/SELE/MAPK8/PIK3CD/MAP3K14/ADAM17/TAB1/MAPK9/MMP14/CASP7/MAP3K5	29	8.82931	3.51193
52	hsa05218	Melanoma	22/652	73/9396	2.00726e-09	1.28156e-08	5.201e-09	TP53/PIK3R1/AKT1/PIK3CA/MAPK1/FGF2/PIK3CB/MAPK3/MET/FGFR1/PDGFRA/PIK3CD/BRAF/IGF1R/MDM2/FGF1/CDK4/CCND1/CDKN1A/RAF1/RB1/CDK6	22	8.6974	4.34305
53	hsa04012	ErbB signaling pathway	24/652	86/9396	2.10154e-09	1.31644e-08	5.34255e-09	PIK3R1/AKT1/JUN/PIK3CA/MAPK1/GSK3B/PIK3CB/MAPK3/MAPK8/PIK3CD/MTOR/BRAF/CBL/PRKCA/PTK2/MAPK9/CDKN1A/RAF1/CAMK2D/CAMK2B/CAMK2A/RPS6KB1/PRKCG/RPS6KB2	24	8.67746	4.02169
54	hsa04936	Alcoholic liver disease	32/652	144/9396	2.53759e-09	1.56015e-08	6.33162e-09	TLR4/IL6/AKT1/TNF/CTNNB1/GSK3B/CASP8/NFKB1/CHUK/IKBKB/TBK1/NFKBIA/CASP3/MAPK14/MAPK8/MAP3K14/C5/FASN/SCD/TAB1/C3AR1/MAPK9/CCND1/ALDH2/NOX4/MAP3K5/FABP1/ACACA/ACADVL/ADH6/CAMKK2/CPT1A	32	8.59558	3.20245
55	hsa01523	Antifolate resistance	14/652	30/9396	2.68645e-09	1.62164e-08	6.58116e-09	IL6/TNF/NFKB1/CHUK/IKBKB/DHFR/ATIC/ABCG2/GART/TYMS/ALOX12/SLC19A1/FPGS/SLC46A1	14	8.57082	6.72515
56	hsa04657	IL-17 signaling pathway	25/652	95/9396	3.70259e-09	2.1951e-08	8.90848e-09	HSP90AA1/IL6/TNF/JUN/MMP9/MAPK1/GSK3B/CASP8/NFKB1/IL4/CHUK/IFNG/MAPK3/MMP3/IKBKB/TBK1/NFKBIA/PTGS2/MMP1/CASP3/MAPK14/MAPK8/MMP13/MAPK9/MAPK6	25	8.43149	3.79238
57	hsa05171	Coronavirus disease - COVID-19	43/652	238/9396	4.54034e-09	2.64455e-08	1.07325e-08	TLR4/STAT3/STAT1/IL6/JAK1/PIK3R1/TNF/JUN/PIK3CA/SYK/MAPK1/CASP1/IL2/NFKB1/F2/PIK3CB/CHUK/MAPK3/MMP3/IKBKB/TBK1/IL6ST/NFKBIA/MMP1/SELP/MAPK14/MAPK8/EIF2AK2/PIK3CD/TLR8/RPSA/ACE/AGTR1/C5/ADAM17/PRKCA/C3AR1/MAPK9/NRP1/FGA/C8A/PRKCG/F13A1	43	8.34291	2.60368
58	hsa05170	Human immunodeficiency virus 1 infection	40/652	213/9396	5.05924e-09	2.89598e-08	1.17529e-08	TLR4/CXCR4/PIK3R1/AKT1/TNF/JUN/PIK3CA/MAPK1/CASP8/NFKB1/PIK3CB/CHUK/RAC1/MAPK3/IKBKB/TBK1/NFKBIA/CASP3/MAPK14/CDK1/MAPK8/PIK3CD/MTOR/CALML3/CALM1/TAB1/PRKCA/PTK2/MAPK9/DDB1/BCL2L1/RAF1/PTK2B/CHEK1/RPS6KB1/WEE1/PRKCG/TRIM5/RPS6KB2/CDC25C	40	8.29592	2.7063
59	hsa04068	FoxO signaling pathway	30/652	133/9396	5.54102e-09	3.118e-08	1.26539e-08	STAT3/IL6/PIK3R1/AKT1/PIK3CA/MAPK1/IL10/PIK3CB/CHUK/MAPK3/IKBKB/MAPK14/MAPK8/PIK3CD/BRAF/SOD2/S1PR1/EP300/IGF1R/MDM2/PLK1/CDK2/MAPK9/INSR/CCND1/CDKN1A/RAF1/PDPK1/S1PR4/SLC2A4	30	8.25641	3.25061
60	hsa04370	VEGF signaling pathway	19/652	60/9396	1.02395e-08	5.66588e-08	2.29941e-08	PIK3R1/AKT1/PIK3CA/MAPK1/KDR/PIK3CB/RAC1/MAPK3/PTGS2/MAPK14/PIK3CD/NOS3/PRKCA/PTK2/RAF1/PLA2G4A/PRKCG/MAPKAPK2/SPHK1	19	7.98972	4.5635
61	hsa04510	Focal adhesion	38/652	203/9396	1.35252e-08	7.36123e-08	2.98744e-08	PIK3R1/AKT1/JUN/PIK3CA/CTNNB1/ITGB1/MAPK1/THBS1/GSK3B/KDR/PIK3CB/RAC1/MAPK3/MET/ITGA4/PDGFRA/MAPK8/PIK3CD/BRAF/ROCK2/FYN/ITGAV/IGF1R/PRKCA/PTK2/MAPK9/ITGA2/CCND1/RAF1/ITGB5/ITGA2B/PDPK1/FLNB/VAV3/VEGFB/CAPN2/PRKCG/PGF	38	7.86886	2.69763
62	hsa05210	Colorectal cancer	23/652	87/9396	1.42394e-08	7.62498e-08	3.09448e-08	TP53/PIK3R1/AKT1/JUN/PIK3CA/CTNNB1/MAPK1/GSK3B/PIK3CB/RAC1/MAPK3/CASP3/MAPK8/PIK3CD/MTOR/BRAF/MAPK9/CCND1/CDKN1A/RAF1/BIRC5/RPS6KB1/RPS6KB2	23	7.84651	3.80982
63	hsa04914	Progesterone-mediated oocyte maturation	26/652	111/9396	2.54914e-08	1.34335e-07	5.45179e-08	HSP90AA1/PIK3R1/AKT1/PIK3CA/MAPK1/PIK3CB/MAPK3/MAPK14/CDK1/MAPK8/PIK3CD/BRAF/IGF1R/PRKACA/PLK1/CDK2/MAPK9/AURKA/RAF1/CCNA2/RPS6KA1/PDE3B/CDC25C/CDC25A/CDC25B/RPS6KA6	26	7.59361	3.37556
64	hsa04917	Prolactin signaling pathway	20/652	71/9396	3.91814e-08	2.03254e-07	8.24872e-08	STAT3/STAT1/JAK2/PIK3R1/AKT1/ESR1/PIK3CA/MAPK1/GSK3B/NFKB1/PIK3CB/MAPK3/MAPK14/MAPK8/PIK3CD/ESR2/MAPK9/CCND1/RAF1/GCK	20	7.40692	4.05945
65	hsa05219	Bladder cancer	15/652	41/9396	4.12397e-08	2.1064e-07	8.54847e-08	TP53/MMP9/MAPK1/THBS1/MAPK3/MMP1/MMP2/BRAF/MDM2/CDK4/CCND1/CDKN1A/RAF1/RB1/DAPK3	15	7.38468	5.27233
66	hsa04750	Inflammatory mediator regulation of TRP channels	24/652	99/9396	4.33466e-08	2.18047e-07	8.84907e-08	PIK3R1/PIK3CA/PIK3CB/MAPK14/PRKCD/MAPK8/PIK3CD/PRKCQ/PRKCE/PTGER4/CALML3/CALM1/PRKCA/NTRK1/PRKACA/MAPK9/CAMK2D/CAMK2B/HTR2A/CAMK2A/PLA2G4A/PRKCG/P2RY2/ALOX12	24	7.36304	3.49359
67	hsa05165	Human papillomavirus infection	51/652	333/9396	5.37784e-08	2.66484e-07	1.08148e-07	TP53/STAT1/JAK1/PIK3R1/AKT1/TNF/PIK3CA/CTNNB1/ITGB1/MAPK1/THBS1/GSK3B/CASP8/NFKB1/PIK3CB/CHUK/MAPK3/IKBKB/TBK1/ITGA4/PTGS2/CASP3/EIF2AK2/PIK3CD/MTOR/PTGER4/EP300/HDAC1/ITGAV/MDM2/PTK2/HDAC2/PPP2CA/PRKACA/CDK2/ITGA2/CDK4/CCND1/CDKN1A/RAF1/ITGB5/RB1/ITGA2B/PRKCZ/CDK6/CCNA2/CCNE1/RPS6KB1/PATJ/MAGI1/RPS6KB2	51	7.26939	2.2071
68	hsa05140	Leishmaniasis	21/652	79/9396	5.47096e-08	2.67112e-07	1.08403e-07	TLR4/STAT1/JAK2/JAK1/TNF/JUN/ITGB1/MAPK1/IL10/NFKB1/IL4/IFNG/MAPK3/ITGA4/NFKBIA/PTGS2/MAPK14/IFNGR1/NOS2/PTPN6/TAB1	21	7.26194	3.83078
69	hsa05164	Influenza A	33/652	173/9396	7.73137e-08	3.72002e-07	1.50971e-07	TLR4/STAT1/JAK2/IL6/JAK1/PIK3R1/AKT1/TNF/PIK3CA/MAPK1/CASP1/CASP8/NFKB1/PIK3CB/CHUK/IFNG/PLG/MAPK3/IKBKB/TBK1/NFKBIA/CASP3/EIF2AK2/PIK3CD/IFNGR1/PRSS1/EP300/PRKCA/CDK4/RAF1/CDK6/PRSS3/FDPS	33	7.11174	2.74893
70	hsa04218	Cellular senescence	31/652	157/9396	8.47385e-08	4.01902e-07	1.63106e-07	TP53/IL6/PIK3R1/AKT1/PIK3CA/MAPK1/NFKB1/PIK3CB/MAPK3/MAPK14/CDK1/PIK3CD/MTOR/CALML3/CALM1/MDM2/CDK2/IGFBP3/CDK4/CCND1/CDKN1A/RAF1/RB1/CHEK1/CDK6/CAPN1/CCNA2/CCNE1/CAPN2/MAPKAPK2/CDC25A	31	7.07192	2.84549
71	hsa04010	MAPK signaling pathway	47/652	300/9396	9.08363e-08	4.24756e-07	1.7238e-07	TP53/AKT1/TNF/JUN/MAPK1/FGF2/NFKB1/KDR/CHUK/RAC1/MAPK3/IKBKB/KIT/MET/FGFR1/CASP3/MAPK14/PDGFRA/MAPK8/MAP3K14/RET/TEK/BRAF/IGF1R/TAB1/PRKCA/NTRK1/FGF1/PRKACA/MAPK9/INSR/RAF1/EPHA2/FLT3/MAP3K5/RPS6KA1/CACNA2D1/VEGFB/PLA2G4A/NR4A1/PRKCG/MAPKAPK2/PGF/DUSP3/CDC25B/PTPN7/RPS6KA6	47	7.04174	2.25773
72	hsa04614	Renin-angiotensin system	11/652	23/9396	1.03478e-07	4.77148e-07	1.93643e-07	ACE/AGTR1/MME/ANPEP/ENPEP/KLK1/CPA3/CTSA/KLK2/PREP/CMA1	11	6.98515	6.89224
73	hsa00590	Arachidonic acid metabolism	18/652	63/9396	1.48063e-07	6.73383e-07	2.73282e-07	PTGS2/PLA2G2A/PLA2G10/CYP2C9/PLA2G1B/ALOX5/LTA4H/HPGD/CBR1/CYP2C19/PLA2G4A/AKR1C3/PTGES/ALOX12/TBXAS1/ALOX15/EPHX2/ALOX15B	18	6.82955	4.11744
74	hsa05211	Renal cell carcinoma	19/652	70/9396	1.64354e-07	7.3737e-07	2.9925e-07	PIK3R1/AKT1/JUN/PIK3CA/MAPK1/PIK3CB/RAC1/HIF1A/MAPK3/MET/PIK3CD/BRAF/PTPN11/EP300/CDKN1A/RAF1/SLC2A1/EGLN3/EGLN1	19	6.78422	3.91157
75	hsa04613	Neutrophil extracellular trap formation	35/652	196/9396	1.72223e-07	7.62375e-07	3.09397e-07	TLR4/PIK3R1/AKT1/PIK3CA/MPO/SYK/MAPK1/CASP1/NFKB1/PIK3CB/ELANE/RAC1/MAPK3/FPR1/SELP/MAPK14/FPR2/ITGAL/HDAC3/PIK3CD/TLR8/MTOR/C5/HDAC1/PRKCA/HDAC2/HDAC4/HDAC5/HDAC6/RAF1/FGA/ITGA2B/HDAC7/PRKCG/HDAC8	35	6.76391	2.5734
76	hsa05231	Choline metabolism in cancer	23/652	99/9396	1.91579e-07	8.36896e-07	3.39641e-07	PIK3R1/AKT1/JUN/PIK3CA/MAPK1/PIK3CB/RAC1/HIF1A/MAPK3/PDGFRA/MAPK8/PIK3CD/MTOR/PRKCA/MAPK9/RAF1/PDPK1/PLA2G4A/RPS6KB1/CHKA/PRKCG/RPS6KB2/CHKB	23	6.71765	3.34802
77	hsa04152	AMPK signaling pathway	26/652	122/9396	1.95423e-07	8.42602e-07	3.41956e-07	PIK3R1/AKT1/PIK3CA/PIK3CB/PIK3CD/MTOR/CFTR/FASN/SCD/IGF1R/PPP2CA/HNF4A/INSR/CCND1/PDPK1/CCNA2/RPS6KB1/FBP1/ACACA/ADRA1A/RPS6KB2/CAMKK2/CPT1A/HMGCR/PFKFB3/SLC2A4	26	6.70902	3.07121
78	hsa05166	Human T-cell leukemia virus 1 infection	38/652	224/9396	2.03677e-07	8.66931e-07	3.5183e-07	TP53/IL6/JAK1/PIK3R1/AKT1/TNF/JUN/PIK3CA/LCK/MAPK1/IL2/NFKB1/PIK3CB/CHUK/MAPK3/IKBKB/NFKBIA/ITGAL/MAPK8/PIK3CD/MAP3K14/EP300/PRKACA/MMP7/CDK2/MAPK9/BCL2L1/NRP1/CDK4/CCND1/CDKN1A/RB1/CHEK1/SLC2A1/CCNA2/CCNE1/FDPS/POLB	38	6.69106	2.44473
79	hsa04726	Serotonergic synapse	25/652	115/9396	2.24173e-07	9.42095e-07	3.82334e-07	APP/MAPK1/MAPK3/PTGS2/CASP3/BRAF/CYP2C9/HTR1A/MAOB/ALOX5/MAOA/PRKCA/PRKACA/RAF1/SLC6A4/HTR2A/CYP2C19/PLA2G4A/PRKCG/HTR7/HTR1E/HTR1D/ALOX12/ALOX15/ALOX15B	25	6.64942	3.13284
80	hsa05224	Breast cancer	29/652	148/9396	2.6334e-07	1.09286e-06	4.43519e-07	TP53/PIK3R1/AKT1/ESR1/JUN/PIK3CA/CTNNB1/MAPK1/GSK3B/FGF2/PIK3CB/MAPK3/KIT/FGFR1/PIK3CD/MTOR/ESR2/BRAF/IGF1R/FGF1/NCOA1/CDK4/CCND1/CDKN1A/RAF1/RB1/CDK6/RPS6KB1/RPS6KB2	29	6.57948	2.82379
81	hsa05152	Tuberculosis	33/652	182/9396	2.69096e-07	1.10296e-06	4.47619e-07	TLR4/STAT1/JAK2/IL6/JAK1/AKT1/TNF/SYK/MAPK1/IL10/CASP8/NFKB1/TLR9/IFNG/MAPK3/CASP3/MAPK14/TLR1/MAPK8/IFNGR1/NOS2/CTSS/EP300/CALML3/CALM1/MAPK9/RAF1/CAMK2D/CTSD/CAMK2B/CAMK2A/ARHGEF12/SPHK1	33	6.57009	2.61299
82	hsa05010	Alzheimer disease	55/652	391/9396	2.96575e-07	1.20077e-06	4.87312e-07	IL6/APP/PIK3R1/AKT1/TNF/PIK3CA/CTNNB1/MAPK1/GSK3B/CASP8/NFKB1/PIK3CB/CHUK/MAPK3/IKBKB/PTGS2/CASP3/SNCA/MAPK8/EIF2AK2/PIK3CD/MTOR/BRAF/NOS2/ADAM17/MME/CALML3/CALM1/CSNK2A1/MAPK9/INSR/RAF1/CSNK2A2/CSNK2B/CAPN1/SEM1/TUBB3/NOX4/ADAM10/GRIN1/TUBB1/CASP7/PSMB2/MAP3K5/CDK5/PSMB1/GRM5/SDHA/CAPN2/HSD17B10/ERN1/CDK5R1/NAE1/BACE2/CHRM1	55	6.52787	2.02713
83	hsa04072	Phospholipase D signaling pathway	29/652	149/9396	3.05958e-07	1.22383e-06	4.96672e-07	PIK3R1/AKT1/PIK3CA/SYK/MAPK1/CXCR1/F2/PIK3CB/MAPK3/KIT/PDGFRA/PIK3CD/MTOR/PIK3CG/AGTR1/PTPN11/FYN/PRKCA/INSR/RAF1/PTK2B/DNM1/PLA2G4A/GRM5/GRM2/AVPR1A/SPHK1/GRM4/PTGFR	29	6.51434	2.80483
84	hsa04720	Long-term potentiation	18/652	67/9396	4.11677e-07	1.6271e-06	6.60333e-07	MAPK1/MAPK3/BRAF/EP300/CALML3/CALM1/PRKCA/PRKACA/RAF1/GRIN1/CAMK2D/RPS6KA1/GRIA1/CAMK2B/CAMK2A/GRM5/PRKCG/RPS6KA6	18	6.38544	3.87162
85	hsa04380	Osteoclast differentiation	28/652	143/9396	4.30134e-07	1.68005e-06	6.81822e-07	STAT1/JAK1/PIK3R1/AKT1/TNF/JUN/PIK3CA/LCK/SYK/MAPK1/NFKB1/PIK3CB/CHUK/RAC1/IFNG/MAPK3/IKBKB/NFKBIA/MAPK14/BTK/MAPK8/PIK3CD/MAP3K14/IFNGR1/CTSK/FYN/TAB1/MAPK9	28	6.3664	2.82174
86	hsa05131	Shigellosis	40/652	253/9396	6.64081e-07	2.56366e-06	1.04042e-06	TP53/TLR4/PIK3R1/AKT1/TNF/JUN/PIK3CA/ITGB1/MAPK1/GSK3B/CASP1/NFKB1/PIK3CB/CHUK/RAC1/MAPK3/IKBKB/TBK1/NFKBIA/MAPK14/RNF31/PRKCD/MAPK8/PIK3CD/MTOR/PRKCQ/PRKCE/ROCK2/TAB1/MDM2/PTK2/MAPK9/BCL2L1/CAPN1/GSK3A/HK1/RPS6KB1/CAPN2/HK2/RPS6KB2	40	6.17778	2.27843
87	hsa04926	Relaxin signaling pathway	26/652	130/9396	7.24727e-07	2.76562e-06	1.12238e-06	PIK3R1/AKT1/JUN/PIK3CA/MMP9/MAPK1/NFKB1/PIK3CB/MAPK3/NFKBIA/MMP1/MAPK14/MMP2/MAPK8/PIK3CD/NOS2/MMP13/NOS3/PRKCA/PRKACA/MAPK9/RAF1/PRKCZ/EDNRB/VEGFB/RXFP1	26	6.13983	2.88221
88	hsa04935	Growth hormone synthesis, secretion and action	25/652	122/9396	7.34845e-07	2.77237e-06	1.12512e-06	STAT3/STAT1/JAK2/PIK3R1/AKT1/PIK3CA/MAPK1/GSK3B/PIK3CB/MAPK3/MAPK14/MAPK8/PIK3CD/MTOR/ADCY10/EP300/PRKCA/PTK2/PRKACA/IGFBP3/MAPK9/RAF1/GHSR/PRKCG/SSTR5	25	6.1338	2.95308
89	hsa04920	Adipocytokine signaling pathway	18/652	70/9396	8.3712e-07	3.12274e-06	1.26731e-06	STAT3/JAK2/AKT1/TNF/NFKB1/CHUK/IKBKB/NFKBIA/MAPK8/MTOR/PRKCQ/PTPN11/MAPK9/RXRA/SLC2A1/CAMKK2/CPT1A/SLC2A4	18	6.07721	3.7057
90	hsa05133	Pertussis	19/652	78/9396	1.02586e-06	3.78428e-06	1.53579e-06	TLR4/IL6/TNF/JUN/ITGB1/MAPK1/CASP1/IL10/NFKB1/MAPK3/CASP3/MAPK14/MAPK8/NOS2/C5/CALML3/CALM1/MAPK9/CASP7	19	5.98891	3.51038
91	hsa04062	Chemokine signaling pathway	33/652	193/9396	1.0828e-06	3.95043e-06	1.60322e-06	STAT3/STAT1/CXCR4/JAK2/PIK3R1/AKT1/PIK3CA/CCR1/MAPK1/GSK3B/CXCR1/NFKB1/PIK3CB/CHUK/RAC1/MAPK3/IKBKB/NFKBIA/PRKCD/PIK3CD/PIK3CG/BRAF/ROCK2/PTK2/PRKACA/RAF1/PTK2B/PRKCZ/GSK3A/GRK2/VAV3/GRK5/GRK6	33	5.96545	2.46406
92	hsa04611	Platelet activation	25/652	126/9396	1.38191e-06	4.98688e-06	2.02384e-06	PIK3R1/AKT1/PIK3CA/ITGB1/SYK/MAPK1/F2/PIK3CB/MAPK3/MAPK14/BTK/PIK3CD/PIK3CG/ROCK2/NOS3/FYN/PRKACA/ITGA2/FGA/ITGA2B/PRKCZ/P2RY12/PLA2G4A/ARHGEF12/TBXAS1	25	5.85952	2.85933
93	hsa05415	Diabetic cardiomyopathy	34/652	205/9396	1.53094e-06	5.46528e-06	2.21799e-06	PIK3R1/AKT1/PIK3CA/MMP9/GSK3B/NFKB1/PIK3CB/RAC1/MAPK14/MMP2/PARP1/PRKCD/MAPK8/PIK3CD/MTOR/ACE/AGTR1/G6PD/NOS3/PRKCA/MAPK9/INSR/PRKCZ/SLC2A1/CAMK2D/CTSD/CAMK2B/CAMK2A/SDHA/PRKCG/CMA1/PDK2/SLC2A4/CPT2	34	5.81504	2.39012
94	hsa05225	Hepatocellular carcinoma	30/652	170/9396	1.69959e-06	6.00282e-06	2.43615e-06	TP53/PIK3R1/AKT1/PIK3CA/CTNNB1/MAPK1/GSK3B/PIK3CB/MAPK3/MET/PIK3CD/MTOR/BRAF/NFE2L2/GSTP1/HMOX1/IGF1R/PRKCA/BCL2L1/CDK4/CCND1/CDKN1A/RAF1/RB1/CDK6/BRD7/NQO1/RPS6KB1/PRKCG/RPS6KB2	30	5.76965	2.54313
95	hsa04915	Estrogen signaling pathway	26/652	139/9396	2.73855e-06	9.5705e-06	3.88403e-06	HSP90AA1/PIK3R1/AKT1/ESR1/JUN/PIK3CA/MMP9/MAPK1/PIK3CB/MAPK3/MMP2/PRKCD/PIK3CD/ESR2/NOS3/CALML3/CALM1/PRKACA/NCOA1/OPRM1/RAF1/NCOA2/RARA/FKBP4/CTSD/GABBR1	26	5.56248	2.69559
96	hsa05206	MicroRNAs in cancer	45/652	318/9396	3.13499e-06	1.08186e-05	4.39054e-06	TP53/STAT3/PIK3R1/PIK3CA/MMP9/MAPK1/THBS1/NFKB1/PIK3CB/MAPK3/IKBKB/MET/PTGS2/CASP3/PDGFRA/PIK3CD/MTOR/PRKCE/ABCB1/CYP1B1/HMOX1/EP300/HDAC1/MDM2/PRKCA/HDAC2/HDAC4/HDAC5/CCND1/CDKN1A/RAF1/CDK6/DICER1/MCL1/DNMT1/CCNE1/MDM4/PRKCG/PIM1/ZEB1/MMP16/CDC25C/CDC25A/CDC25B/GLS	45	5.50376	2.0393
97	hsa04666	Fc gamma R-mediated phagocytosis	21/652	99/9396	3.16084e-06	1.08186e-05	4.39054e-06	PIK3R1/AKT1/PIK3CA/SYK/MAPK1/PIK3CB/RAC1/MAPK3/PRKCD/PTPRC/PIK3CD/PRKCE/PRKCA/RAF1/GSN/VAV3/PLA2G4A/RPS6KB1/PRKCG/RPS6KB2/SPHK1	21	5.5002	3.05689
98	hsa04110	Cell cycle	28/652	158/9396	3.45563e-06	1.17068e-05	4.75103e-06	TP53/GSK3B/CDK1/EP300/HDAC1/MDM2/PRKDC/HDAC2/PPP2CA/PLK1/YWHAG/CDK2/AURKB/CDK4/CCND1/CDKN1A/RB1/CHEK1/CDK6/CCNA2/CCNE1/CDC45/WEE1/TTK/HDAC8/CDC25C/CDC25A/CDC25B	28	5.46147	2.55386
99	hsa05226	Gastric cancer	27/652	150/9396	3.79799e-06	1.27367e-05	5.16898e-06	TP53/PIK3R1/AKT1/PIK3CA/CTNNB1/MAPK1/GSK3B/FGF2/PIK3CB/MAPK3/MET/PIK3CD/MTOR/BRAF/ABCB1/SHH/FGF1/CDK2/CCND1/RXRA/CDKN1A/RAF1/RB1/CCNE1/RPS6KB1/RPS6KB2/RARB	27	5.42045	2.59399
100	hsa04270	Vascular smooth muscle contraction	25/652	134/9396	4.46122e-06	1.46646e-05	5.95139e-06	MAPK1/MAPK3/PRKCD/PLA2G2A/PRKCQ/AGTR1/PLA2G10/EDNRA/BRAF/PRKCE/PLA2G1B/ROCK2/CALML3/CALM1/PRKCA/PRKACA/RAF1/ADORA2A/NPPA/PLA2G4A/PRKCG/ADRA1A/ARHGEF12/AVPR1A/ADORA2B	25	5.35055	2.68863

## Sheet: 5
Table.S5 Reference standard information
No	Compound name	Molecular formula	CAS	LOT No	Purchase source
1	Catalpol	C15H22O10	2415-24-9	110808-201711	China National Institute for Food and Drug Control
2	Geniposidic acid	C16H22O10	27741-01-1	O30IB228770	Shanghai Yuanye Biotechnology Co., Ltd
3	Protocatechuic acid	C7H6O4	99-50-3	RS04101120	Shanghai Standard TechnologyCo.,Ltd
4	Caffeic acid	C9H8O4	331-39-5	110885-201703	China National Institute for Food and Drug Control
5	Verproside	C22H26O13	50932-20-2	BBP06228	BioBioPha Co.,Ltd
6	Hyperoside	C21H20O12	482-36-0	RS00881120	ShanghaiStandardTechnologyCo.,Ltd
7	Ferulic acid	C10H10O4	1135-24-6	EZK3-DI55	China National Institute for Food and Drug Control
8	Catalposide	C22H26O12	6736-85-2	BBP01666	BioBioPha Co.,Ltd
9	Picroside II	C23H28O13	39012-20-9	NO3IB231072	Shanghai Yuanye Biotechnology Co., Ltd
10	Azelaic acid	C9H16O4	123-99-9	JB241726	Shanghai Yuanye Biotechnology Co., Ltd
11	Luteolin	C15H10O6	491-70-3	RS00071020	Shanghai Standard TechnologyCo.,Ltd
12	Protodioscin	C51H84O22	55056-80-9	SP8560	Beijing Solarbio Science & Technology Co., Ltd
13	Apigenin	C15H10O5	520-36-5	RS00411020	Shanghai Standard TechnologyCo.,Ltd
14	α-Linolenic acid	C18H30O2	463-40-1	SL8530	Beijing Solarbio Science & Technology Co., Ltd
15	5-CQA	C16H18O9	327-97-9	A22GB158496	Shanghai Yuanye Biotechnology Co., Ltd
16	3-CQA	C16H18O10	906-33-2	D23GB172337	Shanghai Yuanye Biotechnology Co., Ltd
17	4-CQA	C16H18O9	905-99-7	M06GB147634	Shanghai Yuanye Biotechnology Co., Ltd
18	1,3-dicaffeioyl quinic acid	C25H24O12	30964-13-7	J14IB219143	Shanghai Yuanye Biotechnology Co., Ltd
19	3-FQA	C17H20O9	1899-29-2	BBP60605	BioBioPha Co.,Ltd
20	5-FQA	C17H20O9	40242-06-6	BBP60503	BioBioPha Co.,Ltd
21	3,4-dicaffeioyl quinic acid	C21H20O12	14534-61-3	S23IB227085	Shanghai Yuanye Biotechnology Co., Ltd
22	4,5-dicaffeioyl quinic acid	C10H10O4	89886-30-6	BBP60216	BioBioPha Co.,Ltd
23	3,5-dicaffeioyl quinic acid	C25H24O12	89919-62-0	BBP03084	BioBioPha Co.,Ltd
24	1,4-dicaffeioyl quinic acid	C25H24O12	75799-16-5	A251B213700	Shanghai Yuanye Biotechnology Co., Ltd
25	Hydroxygenkwanin	C25H24O12	20243-59-8	BBP01841	BioBioPha Co.,Ltd
26	1,5-dicaffeioyl quinic acid	C25H24O12	19870-46-3	BBP60330	BioBioPha Co.,Ltd
27	Naringenin	C22H22O11	480-41-1	BBP00351	BioBioPha Co.,Ltd
28	Chrysoeriol	C15H10O6	491-71-4	BBP01514	BioBioPha Co.,Ltd
29	Jaceosidin	C15H10O5	18085-97-7	BBP03257	BioBioPha Co.,Ltd
30	Blumeatin	C15H12O5	118024-26-3	J30GB153013	Shanghai Yuanye Biotechnology Co., Ltd
31	3,5-Dihydroxy-4',7-dimethoxyflavone	C16H12O6	15486-33-6	BBP01284	BioBioPha Co.,Ltd
32	Isosakuranetin	C16H12O6	480-43-3	BBP01996	BioBioPha Co.,Ltd
33	Acacetin	C17H14O7	480-44-4	BBP00596	BioBioPha Co.,Ltd
34	5,7-Dihydroxy-3′,4′-dimethoxyflavonoid	C16H14O6	4712-12-03	BBP06015	BioBioPha Co.,Ltd
35	chrysoeriol-7-O-glucoside	C22H22O11	19993-32-9	BBP60603	BioBioPha Co.,Ltd
